# Supplementary material for: Systemic Monocytic-MDSCs Are Generated from Monocytes and Correlate with Disease Progression in Breast Cancer Patients
Source: PLoS One. 2015 May 20;10(5):e0127028. doi: 10.1371/journal.pone.0127028 (PMC4439153; doi:10.1371/journal.pone.0127028)
Supplement: S1 File — Genes are ranked according to significance in the SAM analysis. (XLS) [file pone.0127028.s007.xls]

## Sheet: Gene.list_2grSAM_B.S_vs_HC_FDR0
Bergenfelz Supplementary File 1.
SAM analysis between monocytes derived from patients with metastatic breast cancer and sepsis compared to monocytes derived from healthy controls,
showing the 343 most differentially expressed genes between breast cancer/sepsis monocytes when compared with healthy control monocytes.
Genes are ranked according to significance in the SAM analysis.
symbol	externalId	Synonyms		Observed score(d)	Direction (up (+) or down (-) in breast cancer/sepsis vs control)
ELA2	ILMN_1706635	HLE; GE; PMN-E; NE; HNE		1.7313292	+
CTSG	ILMN_1680424	MGC23078; CG		1.7123859	+
DEFA4	ILMN_1753347	MGC120099; HNP-4; MGC138296; HP4; HP-4; DEF4		1.7052263	+
CEACAM6	ILMN_1712522	NCA; CEAL; CD66c		1.6657442	+
LOC653600	ILMN_1693262			1.5881997	+
CEACAM1	ILMN_1716815	BGPI; BGP; BGP1		1.5645622	+
TCN1	ILMN_1768469	TCI; TC1		1.5241021	+
CEACAM8	ILMN_1806056	NCA-95; CGM6; CD66b; CD67		1.5022153	+
LOC653600	ILMN_2102721			1.5000082	+
CD24	ILMN_2060413	CD24A		1.493893	+
PGLYRP1	ILMN_1704870	PGRP-S; TAG7; PGLYRP; MGC126894; PGRPS; PGRP; MGC126896; TNFSF3L		1.4846985	+
ARG1	ILMN_1812281			1.441614	+
LCN2	ILMN_1692223	NGAL		1.4217969	+
OLFM4	ILMN_2116877	GW112; bA209J19.1; OlfD; KIAA4294; GC1		1.4093182	+
CEACAM1	ILMN_2371724	BGPI; BGP; BGP1		1.3738484	+
LOC728358	ILMN_1679357			1.3628746	+
MIR1974	ILMN_3308961			1.3471593	+
BPI	ILMN_1766736			1.3391231	+
MS4A3	ILMN_1695530	CD20L; HTM4		1.3178393	+
AZU1	ILMN_1730867	HBP; CAP37; NAZC; HUMAZUR; AZU; AZAMP		1.3123341	+
LOC728358	ILMN_1725661			1.2806944	+
	ILMN_1829845			1.2735516	-
DEFA3	ILMN_2165289	HNP3; HNP-3; DEF3; HP-3		1.2342982	+
MPO	ILMN_1705183			1.2189343	+
ANXA3	ILMN_1694548	ANX3		1.1770542	+
COL17A1	ILMN_1651282	KIAA0204; BA16H23.2; BPAG2; BP180; LAD-1		1.1681052	+
MMP9	ILMN_1796316	MMP-9; GELB; CLG4B		1.1677465	+
CD69	ILMN_2188333	CLEC2C		1.1208208	-
NKG7	ILMN_1682993	GIG1		1.0951524	+
TFF3	ILMN_1811387	TFI; HITF; hP1.B; ITF		1.0876153	+
LOC100133372	ILMN_3243291			1.0713835	-
CAMP	ILMN_1688580	HSD26; LL37; FALL39; FALL-39; CAP18		1.0535352	+
HBB	ILMN_2100437	HBD; CD113t-C		1.0372915	+
BHLHB2	ILMN_1768534	DEC1; STRA13; Stra14; SHARP-2		1.0354277	-
CLC	ILMN_1654875	LGALS10; LPPL_HUMAN; MGC149659		1.0255516	+
RNASE3	ILMN_2113126	RNS3; ECP		1.0236534	+
S100P	ILMN_1801216	MIG9		1.0112221	+
DEFA1	ILMN_2193213	MGC138393; MRS; DEF1; DEFA2; HP-1; HNP-1		0.9991364	+
RETN	ILMN_1675190	XCP1; MGC126603; RSTN; RETN1; MGC126609; FIZZ3; ADSF		0.9973814	+
Rgr	ILMN_1663422	MGC119678; MGC119680		0.99496394	+
MS4A4A	ILMN_2370336	MGC22311; 4SPAN1; MS4A4; MS4A7; HDCME31P; CD20-L1; CD20L1		0.9921161	+
OLR1	ILMN_1723035	SCARE1; LOX1; CLEC8A		0.9876491	+
CYP4F3	ILMN_1736190	CPF3; LTB4H; CYP4F		0.95645726	+
IL18RAP	ILMN_1721762	MGC120590; MGC120589; CDw218b; ACPL		0.9551855	+
IL8	ILMN_1666733	GCP-1; MDNCF; NAP1; CXCL8; AMCF-I; TSG-1; NAP-1; LYNAP; MONAP; SCYB8; GCP1; LUCT; LECT; K60; 3-10C; b-ENAP; NAF		0.9544082	-
FCER1A	ILMN_1688423	FCE1A; FcERI		0.9513939	-
PRNP	ILMN_2360415	ASCR; PrP27-30; GSS; CJD; CD230; PRIP; PrPc; PrP; PrP33-35C; MGC26679		0.93697673	-
LTF	ILMN_1677920	GIG12; HLF2		0.9355586	+
HBA1	ILMN_3240144	MGC126895; MGC126897; CD31		0.93316567	+
EBI2	ILMN_1798706			0.930368	-
CHI3L1	ILMN_3307868	DKFZp686N19119; FLJ38139; YYL-40; HCGP-3P; HC-gp39; YKL40; GP39		0.925167	+
HBA2	ILMN_1667796	HBA1		0.92036426	+
LOC648210	ILMN_1732074			0.91843987	-
TNF	ILMN_1728106	TNFSF2; DIF; TNF-alpha; TNFA		0.90929776	-
CA4	ILMN_1695157	Car4; CAIV; RP17		0.90701675	+
CD83	ILMN_2328666	HB15; BL11		0.9068225	-
IL1B	ILMN_1775501	IL1F2; IL1-BETA; IL-1		0.9043544	-
	ILMN_1857413			0.89025515	+
TLR1	ILMN_1731048	KIAA0012; DKFZp547I0610; TIL; CD281; MGC126312; MGC104956; rsc786; DKFZp564I0682; MGC126311		0.8901034	+
MATR3	ILMN_2411076	DKFZp686K23100; DKFZp686K0542; KIAA0723; MGC9105		0.8875455	-
ADCY3	ILMN_1676893	KIAA0511; AC3		0.8846966	+
CST7	ILMN_1679826	CMAP		0.8751603	+
ATF3	ILMN_2374865			0.87150997	-
SAMSN1	ILMN_2171289	NASH1; HACS1		0.86496556	+
HP	ILMN_1812433	hp2-alpha; MGC111141		0.86452955	+
LOC100131609	ILMN_3292224			0.8636209	-
DHRS9	ILMN_1733998	RDHL; 3alpha-HSD; RETSDR8; RDH15		0.8630149	+
DUSP6	ILMN_1677466	MKP3; PYST1		0.8621759	-
DYSF	ILMN_1810420	LGMD2B; FER1L1; FLJ90168; FLJ00175		0.8556359	+
CCL3L1	ILMN_2218856	SCYA3L1; LD78BETA; 464.2; SCYA3L; D17S1718; LD78; G0S19-2; MGC104178; MGC12815		0.85526824	-
CCL4L1	ILMN_2100209	LAG-1; AT744.2; LAG1; SCYA4L; CCL4L		0.84953076	-
HBA2	ILMN_2127842	HBA1		0.83597934	+
ARPC3	ILMN_1655561	p21-Arc; ARC21		0.8259827	-
FADD	ILMN_1758658	GIG3; MORT1; MGC8528		0.8177592	+
C13orf15	ILMN_1658494	bA157L14.2; MGC87338; RGC-32; KIAA0564; RGC32		0.8122639	-
TNFAIP6	ILMN_1785732	TSG6		0.81142485	+
ANKRD22	ILMN_2132599	MGC22805		0.8081598	+
ID2	ILMN_1793990	GIG8; MGC26389; ID2A; ID2H		0.80067784	-
JUN	ILMN_1806023	AP1; c-Jun		0.79873675	-
HBEGF	ILMN_2121408	DTS; DTSF; HEGFL; DTR		0.7981378	-
NR4A2	ILMN_1782305	RNR1; NOT; TINUR; NURR1; HZF-3		0.7890286	-
KLF10	ILMN_2411897	TIEG; EGRA; TIEG1		0.78684425	-
IFITM1	ILMN_1801246	LEU13; 9-27; CD225; IFI17		0.78676593	+
LOC388272	ILMN_1690911	MGC62018		0.78217775	-
CD83	ILMN_1780582	HB15; BL11		0.7807015	-
SBDSP	ILMN_1765725			0.77699333	-
C5orf32	ILMN_1761566	ORF1-FL49		0.76956373	+
NLRC4	ILMN_1796976	CLAN; CLR2.1; CLAND; CLAN1; CLANB; CLANA; IPAF; CLANC; CARD12		0.76783156	+
SLC25A24	ILMN_1711838	DKFZp586G0123; APC1; SCAMC-1		0.7659645	-
ANKRD22	ILMN_1799848	MGC22805		0.7606366	+
LOC100132528	ILMN_3234436			0.7592927	-
LOC100131609	ILMN_3215712			0.75876105	-
EBI2	ILMN_2168217			0.7559743	-
LOC402112	ILMN_3213568			0.75188345	-
SDHALP1	ILMN_1666757	SDHAL1		0.7511975	-
HES4	ILMN_1653466			0.74815774	-
TIPARP	ILMN_1765578	PARP-7; PARP-1; PARP7; DKFZP434J214; FLJ40466; DDF1; DKFZp686P1838; DKFZp686N0351		0.7479583	-
LOC644860	ILMN_3216794			0.7468338	-
TTRAP	ILMN_2183216	EAP2; AD022; MGC111021; MGC9099; dJ30M3.3; RP1-30M3.3		0.74649155	+
ETS1	ILMN_2122103	ETS-1; FLJ10768; EWSR2		0.74344164	+
C3AR1	ILMN_1787529	HNFAG09; C3AR; AZ3B		0.743007	+
KBTBD7	ILMN_2044293	DKFZP434E2318		0.74241287	+
LOC642817	ILMN_1695034			0.7394728	-
LOC645385	ILMN_1720745			0.73871917	-
LOC728643	ILMN_2125675			0.7366618	-
ETV3	ILMN_1703180	bA110J1.4; PE-1; PE1; METS		0.73333085	-
ORM1	ILMN_1696584	AGP1; ORM; AGP-A		0.73316014	+
CCDC109A	ILMN_1672759	C10orf42; FLJ46135		0.7325682	+
LOC645691	ILMN_3197767			0.72934693	-
KLF4	ILMN_1779857	GKLF; EZF		0.72848827	-
SMAD7	ILMN_2203896	MADH8; MADH7; FLJ16482		0.7261246	-
BCL11A	ILMN_2342271	BCL11A-L; CTIP1; FLJ10173; EVI9; BCL11A-XL; BCL11A-S; FLJ34997; KIAA1809		0.72470206	-
STOM	ILMN_1766657	EPB7; EPB72; BND7		0.7216931	+
NFE2	ILMN_1711786	p45; NF-E2		0.72078586	+
IL8	ILMN_2184373	GCP-1; MDNCF; NAP1; CXCL8; AMCF-I; TSG-1; NAP-1; LYNAP; MONAP; SCYB8; GCP1; LUCT; LECT; K60; 3-10C; b-ENAP; NAF		0.7195089	-
CCL3L3	ILMN_2105573	SCYA3L1; LD78BETA; 464.2; SCYA3L; D17S1718; LD78; MGC12815		0.7195013	-
SLC26A8	ILMN_1755843	TAT1; FLJ32714		0.7163254	+
BZW1	ILMN_1704760	KIAA0005; Nbla10236; BZAP45		0.7140286	-
ALPK1	ILMN_2078697	LAK; 8430410J10Rik; KIAA1527; FLJ22670		0.7134425	+
TSPAN2	ILMN_2186319	TSN2; FLJ12082; RP4-666F24.2; TSPAN-2; 6330415F13Rik		0.7101873	+
PIM3	ILMN_1707748			0.7094994	-
IER3	ILMN_1682717	IEX-1L; PRG1; IEX1; GLY96; DIF-2; IEX-1; DIF2		0.7094604	-
C7orf40	ILMN_3248773	FLJ38860		0.7084837	-
ILF3	ILMN_1669584	NF-AT-90; NFAR-1; NFAR; MPHOSPH4; TCP80; MMP4; DRBF; NF90; MPP4; DRBP76		0.7081526	-
LRG1	ILMN_1805228	HMFT1766; LRG		0.7070928	+
BCL2A1	ILMN_1769229	GRS; ACC-1; HBPA1; BFL1; ACC-2; BCL2L5		0.70632416	+
RNASEL	ILMN_1671281	DKFZp781D08126; MGC133329; RNS4; PRCA1; MGC104972		0.7054888	+
EIF4G2	ILMN_2279635	AAG1; NAT1; p97; DAP5		0.7049426	-
CCL3L1	ILMN_1747355	SCYA3L1; LD78BETA; 464.2; SCYA3L; D17S1718; LD78; G0S19-2; MGC104178; MGC12815		0.7044532	-
DHRS9	ILMN_2384181	RDHL; 3alpha-HSD; RETSDR8; RDH15		0.7041509	+
SP3	ILMN_2389844	DKFZp686O1631; SPR-2		0.70229363	+
ARL4A	ILMN_1775405	ARL4		0.7015253	-
ST8SIA4	ILMN_1756937	MGC61459; ST8SIA-IV; PST; MGC34450; PST1; SIAT8D		0.70063955	+
CYCSL1	ILMN_1663751	HS11; bA513I15.3; HCP15		0.70050377	-
LOC643332	ILMN_3202002			0.7000514	+
GFRA2	ILMN_1656300	NTNRA; RETL2; TRNR2; NRTNR-ALPHA; GDNFRB		0.6981292	-
HLX1	ILMN_2087646	HB24; HLX1		0.69459283	+
GPR84	ILMN_1785345	GPCR4; EX33		0.6937848	+
E2F2	ILMN_1777233	E2F-2		0.6937366	+
MMP25	ILMN_1717207	MMPL1; MMP20; MT6-MMP; MT-MMP6		0.6886022	+
FOSB	ILMN_1751607	GOS3; MGC42291; GOSB; DKFZp686C0818; G0S3		0.6838031	-
TNFAIP8L2	ILMN_1744113	RP11-68I18.4; FLJ23467		0.6816042	+
ZSWIM4	ILMN_2150654			0.67665875	-
CCL3	ILMN_1671509	SCYA3; MIP-1-alpha; G0S19-1; LD78ALPHA; MIP1A		0.676004	-
PPIG	ILMN_2212156	CYP; SRCyp; MGC133241; CARS-Cyp		0.674783	+
LOC648210	ILMN_1715947			0.6746678	-
LOC649143	ILMN_1815895			0.672638	-
MYB	ILMN_1711894	c-myb_CDS; Cmyb; c-myb; efg		0.6726153	+
CCT6A	ILMN_1719611	HTR3; TCPZ; Cctz; MGC126214; MGC126215; TCP-1-zeta; TCP20; MoDP-2; TTCP20; CCT-zeta-1; CCT-zeta; CCT6		0.6720116	-
LOC399804	ILMN_3284119			0.6681926	-
CEBPE	ILMN_1779095	C/EBP-epsilon; CRP1		0.66760916	+
RAB33B	ILMN_1727738	DKFZP434G099; MGC138182		0.66736436	+
IFIT3	ILMN_1701789	IRG2; RIG-G; IFI60; ISG60; IFIT4; GARG-49; CIG-49		0.6671123	+
VENTX	ILMN_1782352	HPX42B; MGC119910; MGC119911; VENTX2; NA88A		0.6661981	-
ATP1B3	ILMN_1654322	ATPB-3; CD298; FLJ29027		0.66479594	-
FEM1B	ILMN_1744239	FIAA; DKFZp451E0710		0.664559	-
AQP9	ILMN_1715068	HsT17287; SSC1		0.6626697	+
RRM2B	ILMN_2170595	DKFZp686M05248; MGC102856; p53R2; MGC42116		0.6614035	+
SGK1	ILMN_3229324	SGK		0.6595702	-
RNF149	ILMN_1665877	FLJ90504; DNAPTP2		0.6594411	+
MLSTD1	ILMN_2202915	FAR2; FLJ10462		0.65715694	+
HLA-DRB6	ILMN_2066060			0.65667665	-
LOC644086	ILMN_1732716			0.65641946	-
FBXO38	ILMN_2362293	Fbx38; SP329; MOKA		0.65468645	+
ATP8B4	ILMN_1783956	ATPIM		0.6541525	+
WDR44	ILMN_2178618	DKFZp686L20145; RAB11BP; MGC26781; RPH11		0.65360695	+
	ILMN_1842286			0.65313756	+
FPRL1	ILMN_1740875	FMLPX; FPRH2; LXA4R; FPRH1; FMLP-R-II; FPR2A; HM63; ALXR		0.6527417	+
CTNNB1	ILMN_1757350	FLJ25606; CTNNB; FLJ37923; DKFZp686D02253		0.6521003	-
LOC728732	ILMN_3297996			0.6511602	-
AHR	ILMN_2162799			0.6509805	-
NR4A2	ILMN_2339955	RNR1; NOT; TINUR; NURR1; HZF-3		0.65079325	-
LOC645436	ILMN_1691611			0.64760965	-
IER5	ILMN_1721833	SBBI48; MGC102760		0.64728695	-
LOC100129243	ILMN_3267476			0.6465757	+
CRSP3	ILMN_1690999	MED23; DKFZp434H0117; DRIP130; CRSP133; CRSP130; SUR2		0.64610004	+
ST8SIA4	ILMN_2253732	MGC61459; ST8SIA-IV; PST; MGC34450; PST1; SIAT8D		0.6459846	+
TOMM20	ILMN_1679796	TOM20; MOM19; KIAA0016; MGC117367; MAS20		0.6442785	-
SBDS	ILMN_1679045	FLJ10917; SWDS; CGI-97; SDS		0.64140934	-
	ILMN_1898124			0.64131397	-
NUSAP1	ILMN_1726720	LNP; FLJ13421; SAPL; BM037; PRO0310p1; Q0310; ANKT		0.6409765	+
LOC728006	ILMN_1692072			0.63921535	+
HNRPH1	ILMN_2101920	DKFZp686A15170; HNRPH; hnRNPH		0.63888234	-
SLC25A36	ILMN_1766528	FLJ10618		0.638456	-
HIF1A	ILMN_1681283	HIF-1alpha; MOP1; PASD8; HIF1-ALPHA; HIF1		0.6373411	-
C1orf25	ILMN_1665300	MST070; bG120K12.3; MSTP070; MGC25112; MGC57134		0.63650846	+
ETNK1	ILMN_2316778	EKI1; EKI; Nbla10396		0.6351888	-
ZDHHC1	ILMN_2094313	ZNF377; C16orf1; HSU90653		0.63502693	-
LOC391769	ILMN_3278627			0.6345806	+
N4BP1	ILMN_2201966	KIAA0615; FLJ31821		0.63447654	+
ACSL1	ILMN_1684585	FACL2; LACS; FACL1; ACS1; LACS2; LACS1		0.63408524	+
S100A12	ILMN_1748915	CAAF1; CAGC; ENRAGE; p6; CGRP; MRP6		0.6327784	+
AMY1B	ILMN_1726327	AMY1		0.6326506	+
ETNK1	ILMN_2244547	EKI1; EKI; Nbla10396		0.6326222	-
C7orf25	ILMN_1751051	MGC2821; FLJ21167		0.63181406	+
ING3	ILMN_2381603	FLJ20089; p47ING3; ING2; Eaf4		0.63167185	-
LOC728835	ILMN_3235832			0.6305039	-
TMEM70	ILMN_2373010	FLJ20533		0.630001	+
VNN1	ILMN_1674574	MGC116931; MGC116930; Tiff66; MGC116933; MGC116932		0.6299889	+
NCRNA00120	ILMN_3239856			0.628551	-
RNF24	ILMN_1717809	G1L		0.6274184	+
ZBP1	ILMN_1765994	C20orf183; DLM-1; DLM1		0.62679553	+
TLR8	ILMN_1657892	MGC119600; MGC119599		0.6261264	+
B4GALT5	ILMN_1685824	beta4Gal-T5; BETA4-GALT-IV; B4Gal-T5; gt-V; beta4GalT-V		0.6257861	+
NRBF2	ILMN_3237385	COPR2; COPR1; NRBF-2; FLJ30395; DKFZp564C1664		0.6253136	+
PPP2R2A	ILMN_1788961	MGC52248; FLJ26613; PR55A; B55A; PR52A		0.62527907	+
LOC100133840	ILMN_3247533			0.62411547	-
ALOX5AP	ILMN_1797875	FLAP		0.6240711	+
BATF	ILMN_1668822	B-ATF; BATF1; SFA-2		0.6236347	+
TMEM137	ILMN_1657701			0.6230886	-
CXXC5	ILMN_3307729	HSPC195		0.6228541	-
MFAP1	ILMN_1676799			0.6215882	+
LOC440359	ILMN_1706434			0.620894	-
ID2	ILMN_2086095	GIG8; MGC26389; ID2A; ID2H		0.61937773	-
ZNF398	ILMN_2344047	KIAA1339; P71; P51; ZER6		0.6168789	+
CDKN1A	ILMN_1784602	P21; MDA-6; SDI1; p21CIP1; CIP1; CDKN1; WAF1; CAP20		0.6166762	-
CD1C	ILMN_1654210	CD1; R7; CD1A		0.6155249	-
ACTN1	ILMN_2232177	FLJ40884		0.61426854	+
GPR30	ILMN_2384056	LyGPR; DRY12; GPCR-Br; LERGU; MGC99678; GPR30; CEPR; CMKRL2; FEG-1; LERGU2		0.6135434	+
DDX21	ILMN_1735461	RH-II/GU; GUA; GURDB; RH-II/GuA; DKFZp686F21172		0.61268467	-
DACH1	ILMN_1755741	DACH; FLJ10138		0.61069244	+
ASF1B	ILMN_1695414	FLJ10604; CIA-II		0.60997605	+
NXT1	ILMN_1760280	P15; MTR2		0.6090049	-
MCL1	ILMN_1756806	MCL1L; MGC104264; MGC1839; TM; MCL1S; EAT		0.6064195	-
HLA-DRB4	ILMN_1752592	DRB4; HLA DRB1; HLA-DRB1; HLA-DR4B		0.6050818	-
LOC100132418	ILMN_3242357			0.6023088	-
RPLP0	ILMN_1745075	L10E; PRLP0; MGC111226; P0; MGC88175; RPP0		0.6005921	-
LOC653226	ILMN_1708627			0.6004927	-
KLF11	ILMN_1673207			0.59849113	-
C3orf38	ILMN_1697742	MGC26717		0.5923614	-
CACYBP	ILMN_1726574	PNAS-107; MGC87971; SIP; S100A6BP; GIG5; RP1-102G20.6		0.59215945	-
CA2	ILMN_2199439	Car2; CA-II; CAII; CA II		0.59137726	-
TAGAP	ILMN_1739985	FKSG15; MGC27381; FLJ39771; TAGAP1; FLJ32631; MGC133247		0.59047675	-
SMAD7	ILMN_2203891	MADH8; MADH7; FLJ16482		0.5897732	-
SGK1	ILMN_3305938	SGK		0.58904	-
LOC729423	ILMN_3227811			0.5863627	-
RAB28	ILMN_2410864	MGC41862		0.58524954	-
TAGAP	ILMN_1676408	FKSG15; FLJ39771; TAGAP1; MGC27381; FLJ32631; MGC133247		0.58157754	-
CXCR4	ILMN_1801584	WHIM; NPY3R; NPYY3R; FB22; LAP3; LCR1; NPYR; HM89; HSY3RR; NPYRL; D2S201E; CD184; LESTR		0.58117545	-
KLF6	ILMN_1737406	GBF; ST12; ZF9; CPBP; BCD1; DKFZp686N0199; PAC1; COPEB		0.5799243	-
TAGAP	ILMN_2333774	FKSG15; MGC27381; FLJ39771; TAGAP1; FLJ32631; MGC133247		0.577142	-
CA2	ILMN_1662795	Car2; CA-II; CAII; CA II		0.57691616	-
CD44	ILMN_1778625	LHR; CDW44; ECMR-III; MGC10468; MDU2; Pgp1; IN; MUTCH-I; MIC4; MDU3; MC56		0.57652235	-
RIPK2	ILMN_1758939	RIP2; GIG30; RICK; CARDIAK; CARD3; CCK		0.5759219	-
ASAHL	ILMN_2391512	NAAA		0.5755014	-
UFM1	ILMN_1757646	bA131P10.1; C13orf20; BM-002		0.5746422	-
TFIP11	ILMN_1695000	FLJ22086; TIP39; bK445C9.6		0.5743191	-
TNFAIP3	ILMN_1702691	A20; MGC138687; OTUD7C; TNFA1P2; MGC104522; MGC138688		0.5686332	-
ITGB1	ILMN_1714820	GPIIA; VLAB; MDF2; FNRB; CD29; MSK12		0.5680869	-
HNRNPH1	ILMN_3246409			0.5679802	-
CLEC10A	ILMN_2415303	HML; CD301; CLECSF13; HML2; CLECSF14		0.5671883	-
LBR	ILMN_1810418	PHA; MGC9041; LMN2R; DHCR14B		0.5671673	-
KLF4	ILMN_2137789	GKLF; EZF		0.5661293	-
LOC644063	ILMN_1701753			0.5626356	-
USP36	ILMN_1697227	DUB1		0.5617406	-
C9orf21	ILMN_1717229			0.5602415	-
LOC651149	ILMN_1660439			0.56018025	-
HNRPA1L-2	ILMN_2220283			0.5601032	-
CRTAP	ILMN_1665235	CASP; OI7		0.55887306	-
ARL4A	ILMN_1743241	ARL4		0.5576213	-
SNURF	ILMN_1660000			0.55743563	-
MGC14376	ILMN_2390310	DKFZp686O06159; MGC149751		0.5572017	-
ASAHL	ILMN_1668605	PLT; NAAA		0.5562186	-
LOC100134648	ILMN_3204734			0.5555513	-
HIF1A	ILMN_1763260	HIF-1alpha; MOP1; PASD8; HIF1-ALPHA; HIF1		0.5540809	-
NMD3	ILMN_1727348	CGI-07; FLJ21053		0.5534328	-
C9orf72	ILMN_1666742	RP11-27J8.2; MGC23980		0.55291766	-
PTS	ILMN_2162328	PTPS		0.5520823	-
MOAP1	ILMN_1804988	MAP-1; PNMA4		0.5519669	-
DDIT3	ILMN_1676984	MGC4154; CEBPZ; CHOP10; CHOP; GADD153		0.5511884	-
LOC644877	ILMN_3214052			0.54978496	-
ARL5B	ILMN_2120022	ARL8		0.54942226	-
PPRC1	ILMN_1796210	PRC; MGC74642; KIAA0595; RP11-302K17.6		0.54631424	-
RPL22	ILMN_2079386	HBP15/L22; HBP15; EAP		0.54602903	-
LOC100131831	ILMN_3280998			0.54574084	-
C3orf38	ILMN_2078264	MGC26717		0.54568785	-
LOC388275	ILMN_1676091			0.5451278	-
LOC729841	ILMN_3297577			0.54496187	-
ZAK	ILMN_1768110	AZK; MLT; MRK; mlklak; MLK7; MLTK		0.544659	-
CASC4	ILMN_2325574	MGC74708; H63; DKFZp459F1927		0.5440638	-
LOC648024	ILMN_1665736			0.543823	-
LOC728755	ILMN_3226214			0.5425492	-
TMEM170	ILMN_2212590	FLJ37611		0.54046124	-
VEGFA	ILMN_2375879	VPF; VEGF-A; MGC70609; VEGF		0.5384028	-
ACP1	ILMN_2344956	HAAP; MGC3499; MGC111030		0.5383381	-
CTNNB1	ILMN_1746396	FLJ25606; CTNNB; FLJ37923; DKFZp686D02253		0.53735244	-
GSDML	ILMN_2260756	PRO2521; PP4052		0.5356796	-
MLL5	ILMN_2259633	MGC70452; FLJ14026; FLJ10078; HDCMC04P		0.5347226	-
CNIH	ILMN_1786532	CNIH1; CNIL; TGAM77; MGC117156		0.5345531	-
TCEA1	ILMN_2357770	SII; GTF2S; TF2S; TCEA; TFIIS		0.5330321	-
TGIF1	ILMN_2318643	HPE4; MGC5066; MGC39747; TGIF		0.5329293	-
LOC440345	ILMN_1710192			0.5326968	-
ASAHL	ILMN_2285568	NAAA		0.53079516	-
CSNK1A1	ILMN_1785988	HLCDGP1; PRO2975; CK1		0.5288003	-
BXDC2	ILMN_1679800	BRIX; FLJ11100		0.52827305	-
PLDN	ILMN_1733666	PA; PALLID		0.525865	-
YTHDC1	ILMN_1670878	YT521-B; YT521; KIAA1966		0.5236052	-
SDF2L1	ILMN_1749213			0.5234179	-
NBPF11	ILMN_3251361			0.522902	-
FNTA	ILMN_1746494	FPTA; MGC99680; PGGT1A		0.5220794	-
LOC441131	ILMN_3200414			0.5208361	-
DUSP5	ILMN_1656501	HVH3; DUSP		0.5195079	-
KLF11	ILMN_1751656			0.5188517	-
CLEC2D	ILMN_1711702	CLAX; OCIL; LLT1		0.5183207	-
MAP4K1	ILMN_1665943	HPK1		0.5172715	-
LOC100132761	ILMN_3214893			0.5167471	-
LOC442609	ILMN_3283592			0.51425695	-
CRTAP	ILMN_1720484	CASP; OI7		0.51318926	-
LOC642033	ILMN_1673753			0.512472	-
AKR1B1	ILMN_1701731	ALDR1; MGC1804; AR; ADR		0.5120876	-
SON	ILMN_1663090	FLJ21099; SON3; KIAA1019; BASS1; NREBP; C21orf50; DBP-5; FLJ33914		0.51127833	-
DUSP2	ILMN_1712959	PAC1; PAC-1		0.5102709	-
PON2	ILMN_2354381			0.5093058	-
CD86	ILMN_1782560	B7-2; LAB72; B70; MGC34413; CD28LG2		0.5091919	-
C6orf48	ILMN_1766446	G8; D6S57		0.50918376	-
ARRDC3	ILMN_2198515	TLIMP; KIAA1376		0.5091552	-
ITGB1	ILMN_2383934	GPIIA; VLAB; MDF2; FNRB; CD29; MSK12		0.5084066	-
MPEG1	ILMN_1752355			0.50801086	-
ARL4A	ILMN_1753663	ARL4		0.50609595	-
LYRM2	ILMN_1703132	DJ122O8.2; FLJ21130; MGC104253		0.5052251	-
EAF1	ILMN_1685012			0.5046841	-
VPS41	ILMN_2280911	hVps41p; HVSP41; HVPS41		0.5043292	-
ATP5F1	ILMN_1672191	PIG47; MGC24431		0.50407267	-
POLR1C	ILMN_1746686	RPAC1; RPA40; RPA5; RPA39; RP3-337H4.4		0.50351584	-
BCAP29	ILMN_1697642	DKFZp686M2086; BAP29		0.5000823	-
OLIG1	ILMN_1666089	BHLHB6		0.49977586	-
OSM	ILMN_1780546	MGC20461		0.4985641	-
SYNCRIP	ILMN_1727740	dJ3J17.2; pp68; RP1-3J17.2; HNRPQ1; hnRNP-Q; NSAP1; GRY-RBP		0.49815288	-
BEXL1	ILMN_2351638	BEX4; FLJ10097		0.4980161	-
TRA2A	ILMN_1731043	HSU53209		0.49794078	-
PRKRA	ILMN_1758474	RAX; HSD14; PACT		0.49785876	-
ZMYM5	ILMN_2343036	ZNF237; MYM; HSPC050; ZNF198L1		0.4975095	-
SON	ILMN_1703427	FLJ21099; SON3; KIAA1019; BASS1; NREBP; C21orf50; DBP-5; FLJ33914		0.49710652	-
DNAJB14	ILMN_2415898	PRO34683; EGNR9427; FLJ14281; MGC22187		0.49657556	-
WDR43	ILMN_1671442			0.4914412	-
PMAIP1	ILMN_1689525	NOXA; APR		0.4912358	-
PON2	ILMN_1714158			0.4897888	-
ATBF1	ILMN_1808587	ZFHX3; ATBT		0.48957363	-
SF3B1	ILMN_1674780	PRP10; SF3b155; SAP155; PRPF10		0.48892376	-
C14orf43	ILMN_1763091	LSR68; c14_5541; FLJ00335; C14orf117		0.4884472	-
PRNP	ILMN_1737988	CD230; PrP33-35C; ASCR; PrP27-30; GSS; CJD; PRIP; PrPc; PrP; MGC26679		0.48838127	-
GRPEL1	ILMN_1670817	HMGE; FLJ25609		0.48784742	-
BCLAF1	ILMN_1690321	BTF; bK211L9.1; KIAA0164		0.4873627	-
