# Supplementary material for: Systemic Monocytic-MDSCs Are Generated from Monocytes and Correlate with Disease Progression in Breast Cancer Patients
Source: PLoS One. 2015 May 20;10(5):e0127028. doi: 10.1371/journal.pone.0127028 (PMC4439153; doi:10.1371/journal.pone.0127028)
Supplement: S2 File — Significance was determined using two-group significance analysis of microarrays (SAM), FDR < 0.05, between monocytes from patients with metastatic breast cancer (MBC) and sepsis [MBC / Sepsis] compared to monocytes from healthy controls [HC] (excluding tuberculosis patients and the breast cancer patient that clustered with healthy controls). (XLS) [file pone.0127028.s008.xls]

## Sheet: Blad 1
File S2. Gene ontology analysis performed on genes with significantly lower expression in [MBC / Sepsis] as compared to HC (FDR < 0.05; see Table S3) using the Database for Annotation, Visualization and Integrated Discovery (DAVID). Significance was determined using two-group significance analysis of microarrays (SAM), FDR < 0.05, between monocytes from patients with metastatic breast cancer (MBC…
Annotation Cluster 1	Enrichment Score: 6.776256887510725
Category	Term	Count	%	PValue	Genes	List Total	Pop Hits	Pop Total	Fold Enrichment	Bonferroni	Benjamini	FDR
GOTERM_CC_FAT	GO:0031974~membrane-enclosed lumen	38	1904-01-02 01:00:00	1.07820886913627E-8	ILMN_1779857, ILMN_1753663, ILMN_1681283, ILMN_1670817, ILMN_2381603, ILMN_1735461, ILMN_1726574, ILMN_1676091, ILMN_2101920, ILMN_1806023, ILMN_1679045, ILMN_1732074, ILMN_1743241, ILMN_1727740, ILMN_1679800, ILMN_1685012, ILMN_2411076, ILMN_1695000, ILMN_1727348, ILMN_1757350, ILMN_2137789, ILMN_1763260, ILMN_1756806, ILMN_1697227, ILMN_1677466, ILMN_2125675, ILMN_1670878, ILMN_1746396, ILMN_16…	99	1856	12782	2.6434386973180075	2.3504925795725384E-6	2.3504925795725384E-6	1.3704771573141983E-5
GOTERM_CC_FAT	GO:0031981~nuclear lumen	33	21.710526315789476	1.4906928802476294E-8	ILMN_1753663, ILMN_1779857, ILMN_1697227, ILMN_1677466, ILMN_1681283, ILMN_2125675, ILMN_2381603, ILMN_1670878, ILMN_1746396, ILMN_1735461, ILMN_2259633, ILMN_2101920, ILMN_1676091, ILMN_1806023, ILMN_1703180, ILMN_1671442, ILMN_1679045, ILMN_1663090, ILMN_1732074, ILMN_1743241, ILMN_1746686, ILMN_1701753, ILMN_1727740, ILMN_1679800, ILMN_2411076, ILMN_1685012, ILMN_1775405, ILMN_1727348, ILMN_22…	99	1450	12782	2.938390804597701	3.249705222807542E-6	1.6248539315144583E-6	1.894772483357343E-5
GOTERM_CC_FAT	GO:0043233~organelle lumen	37	24.342105263157894	2.329337833791842E-8	ILMN_1753663, ILMN_1779857, ILMN_1697227, ILMN_1677466, ILMN_1681283, ILMN_2125675, ILMN_1670817, ILMN_2381603, ILMN_1670878, ILMN_1746396, ILMN_1672191, ILMN_1735461, ILMN_2259633, ILMN_2101920, ILMN_1676091, ILMN_1806023, ILMN_1703180, ILMN_1671442, ILMN_1679045, ILMN_1663090, ILMN_1732074, ILMN_1743241, ILMN_1746686, ILMN_2375879, ILMN_1701753, ILMN_1727740, ILMN_1679800, ILMN_2411076, ILMN_16…	99	1820	12782	2.624786324786325	5.077943643905236E-6	1.6926507463432827E-6	2.9607473639448045E-5
GOTERM_CC_FAT	GO:0070013~intracellular organelle lumen	36	23.684210526315788	4.628614480511875E-8	ILMN_1753663, ILMN_1779857, ILMN_1697227, ILMN_1677466, ILMN_1681283, ILMN_2125675, ILMN_1670817, ILMN_2381603, ILMN_1670878, ILMN_1746396, ILMN_1672191, ILMN_1735461, ILMN_2259633, ILMN_2101920, ILMN_1676091, ILMN_1806023, ILMN_1703180, ILMN_1671442, ILMN_1679045, ILMN_1663090, ILMN_1732074, ILMN_1743241, ILMN_1746686, ILMN_1701753, ILMN_1727740, ILMN_1679800, ILMN_2411076, ILMN_1685012, ILMN_17…	99	1779	12782	2.6127037661607644	1.0090328893430645E-5	2.522591768583382E-6	5.8832841165479266E-5
GOTERM_CC_FAT	GO:0005654~nucleoplasm	24	15.789473684210526	1.5033424198909618E-7	ILMN_1779857, ILMN_1677466, ILMN_1681283, ILMN_2125675, ILMN_2381603, ILMN_1670878, ILMN_1746396, ILMN_2259633, ILMN_2101920, ILMN_1676091, ILMN_1806023, ILMN_1703180, ILMN_1663090, ILMN_1732074, ILMN_1746686, ILMN_1701753, ILMN_1727740, ILMN_1685012, ILMN_1808587, ILMN_1727348, ILMN_2220283, ILMN_1695000, ILMN_2203891, ILMN_1703427, ILMN_2203896, ILMN_2357770, ILMN_1757350, ILMN_1763260, ILMN_17…	99	882	12782	3.513227513227513	3.277233018272874E-5	6.554551960302746E-6	1.9108493969355322E-4
GOTERM_CC_FAT	GO:0005730~nucleolus	15	9.868421052631579	8.445516121214885E-4	ILMN_1697227, ILMN_1779857, ILMN_1753663, ILMN_1732074, ILMN_1743241, ILMN_1746686, ILMN_1701753, ILMN_1681283, ILMN_2125675, ILMN_1679800, ILMN_1775405, ILMN_2220283, ILMN_1727348, ILMN_2374865, ILMN_1765725, ILMN_1735461, ILMN_1669584, ILMN_2101920, ILMN_2137789, ILMN_1676091, ILMN_1763260, ILMN_1679045, ILMN_1671442	99	698	12782	2.774594078319007	0.16822228339064982	0.022760730991499667	1.0681903381732583
Annotation Cluster 2	Enrichment Score: 4.34633185976289
Category	Term	Count	%	PValue	Genes	List Total	Pop Hits	Pop Total	Fold Enrichment	Bonferroni	Benjamini	FDR
GOTERM_BP_FAT	GO:0042981~regulation of apoptosis	25	16.447368421052634	1.0591577268568864E-7	ILMN_1758474, ILMN_1702691, ILMN_1746494, ILMN_2339955, ILMN_1689525, ILMN_1676984, ILMN_2381603, ILMN_1778625, ILMN_2411897, ILMN_1758939, ILMN_1744239, ILMN_1690321, ILMN_1806023, ILMN_1707748, ILMN_1775501, ILMN_1663090, ILMN_2360415, ILMN_2375879, ILMN_1737988, ILMN_1706434, ILMN_1804988, ILMN_1682717, ILMN_1728106, ILMN_1703427, ILMN_1782305, ILMN_1768110, ILMN_1756806, ILMN_1784602	120	804	13528	3.505389718076285	1.568489656020855E-4	1.568489656020855E-4	1.7571140946692765E-4
GOTERM_BP_FAT	GO:0043067~regulation of programmed cell death	25	16.447368421052634	1.2735441467502955E-7	ILMN_1758474, ILMN_1702691, ILMN_1746494, ILMN_2339955, ILMN_1689525, ILMN_1676984, ILMN_2381603, ILMN_1778625, ILMN_2411897, ILMN_1758939, ILMN_1744239, ILMN_1690321, ILMN_1806023, ILMN_1707748, ILMN_1775501, ILMN_1663090, ILMN_2360415, ILMN_2375879, ILMN_1737988, ILMN_1706434, ILMN_1804988, ILMN_1682717, ILMN_1728106, ILMN_1703427, ILMN_1782305, ILMN_1768110, ILMN_1756806, ILMN_1784602	120	812	13528	3.4708538587848934	1.885941140461478E-4	9.430150340983268E-5	2.1127750280403035E-4
GOTERM_BP_FAT	GO:0010941~regulation of cell death	25	16.447368421052634	1.363834444375434E-7	ILMN_1758474, ILMN_1702691, ILMN_1746494, ILMN_2339955, ILMN_1689525, ILMN_1676984, ILMN_2381603, ILMN_1778625, ILMN_2411897, ILMN_1758939, ILMN_1744239, ILMN_1690321, ILMN_1806023, ILMN_1707748, ILMN_1775501, ILMN_1663090, ILMN_2360415, ILMN_2375879, ILMN_1737988, ILMN_1706434, ILMN_1804988, ILMN_1682717, ILMN_1728106, ILMN_1703427, ILMN_1782305, ILMN_1768110, ILMN_1756806, ILMN_1784602	120	815	13528	3.458077709611452	2.0196349759615817E-4	6.732569851330972E-5	2.262564011368262E-4
GOTERM_BP_FAT	GO:0043066~negative regulation of apoptosis	14	9.210526315789473	1.3864334674438219E-5	ILMN_1775501, ILMN_1663090, ILMN_1702691, ILMN_1746494, ILMN_2360415, ILMN_2339955, ILMN_2375879, ILMN_1737988, ILMN_1706434, ILMN_1682717, ILMN_1758939, ILMN_1703427, ILMN_1728106, ILMN_1782305, ILMN_1756806, ILMN_1784602, ILMN_1707748	120	354	13528	4.458380414312618	0.020323850860183734	0.002051215575367804	0.022998090653203462
GOTERM_BP_FAT	GO:0043069~negative regulation of programmed cell death	14	9.210526315789473	1.6085963706026383E-5	ILMN_1775501, ILMN_1663090, ILMN_1702691, ILMN_1746494, ILMN_2360415, ILMN_2339955, ILMN_2375879, ILMN_1737988, ILMN_1706434, ILMN_1682717, ILMN_1758939, ILMN_1703427, ILMN_1728106, ILMN_1782305, ILMN_1756806, ILMN_1784602, ILMN_1707748	120	359	13528	4.3962859795728875	0.02354196437697076	0.0019833225997794024	0.026682855975801445
GOTERM_BP_FAT	GO:0060548~negative regulation of cell death	14	9.210526315789473	1.6566072104738023E-5	ILMN_1775501, ILMN_1663090, ILMN_1702691, ILMN_1746494, ILMN_2360415, ILMN_2339955, ILMN_2375879, ILMN_1737988, ILMN_1706434, ILMN_1682717, ILMN_1758939, ILMN_1703427, ILMN_1728106, ILMN_1782305, ILMN_1756806, ILMN_1784602, ILMN_1707748	120	360	13528	4.384074074074074	0.024236030172053447	0.001750933610382921	0.02747914081757674
GOTERM_BP_FAT	GO:0043065~positive regulation of apoptosis	14	9.210526315789473	1.0324973178246279E-4	ILMN_1775501, ILMN_1758474, ILMN_1689525, ILMN_1676984, ILMN_2381603, ILMN_1778625, ILMN_2411897, ILMN_1758939, ILMN_1728106, ILMN_1768110, ILMN_1744239, ILMN_1690321, ILMN_1784602, ILMN_1806023	120	430	13528	3.670387596899225	0.14180226649807193	0.0047673731862771795	0.17115087383805516
GOTERM_BP_FAT	GO:0043068~positive regulation of programmed cell death	14	9.210526315789473	1.1068491034316978E-4	ILMN_1775501, ILMN_1758474, ILMN_1689525, ILMN_1676984, ILMN_2381603, ILMN_1778625, ILMN_2411897, ILMN_1758939, ILMN_1728106, ILMN_1768110, ILMN_1744239, ILMN_1690321, ILMN_1784602, ILMN_1806023	120	433	13528	3.6449576597382607	0.1512014711231392	0.004809966203652372	0.18346509133342348
GOTERM_BP_FAT	GO:0010942~positive regulation of cell death	14	9.210526315789473	1.1589538835328986E-4	ILMN_1775501, ILMN_1758474, ILMN_1689525, ILMN_1676984, ILMN_2381603, ILMN_1778625, ILMN_2411897, ILMN_1758939, ILMN_1728106, ILMN_1768110, ILMN_1744239, ILMN_1690321, ILMN_1784602, ILMN_1806023	120	435	13528	3.6281992337164755	0.15772693924028391	0.004892308259197287	0.19209388671761474
GOTERM_BP_FAT	GO:0010033~response to organic substance	18	11.842105263157894	1.8486520255044396E-4	ILMN_1780582, ILMN_1758474, ILMN_1775501, ILMN_1746494, ILMN_2328666, ILMN_2339955, ILMN_1689525, ILMN_1676984, ILMN_1766528, ILMN_1778625, ILMN_2411897, ILMN_2086095, ILMN_1728106, ILMN_1758939, ILMN_1782305, ILMN_2199439, ILMN_1746396, ILMN_1793990, ILMN_1757350, ILMN_1756806, ILMN_1784602, ILMN_1806023, ILMN_1662795	120	721	13528	2.8144244105409153	0.23952396108176743	0.006656058793846453	0.30624509828199864
GOTERM_BP_FAT	GO:0006916~anti-apoptosis	9	5.921052631578947	4.666374466694488E-4	ILMN_1663090, ILMN_1775501, ILMN_1702691, ILMN_1703427, ILMN_1728106, ILMN_1758939, ILMN_2360415, ILMN_2375879, ILMN_1737988, ILMN_1756806, ILMN_1682717	120	206	13528	4.925242718446602	0.49905118708478047	0.012267902282146581	0.7713301148747354
GOTERM_BP_FAT	GO:0006917~induction of apoptosis	7	4.605263157894736	0.06326336434105402	ILMN_1758474, ILMN_1728106, ILMN_1689525, ILMN_1744239, ILMN_1690321, ILMN_1784602, ILMN_2411897	120	320	13528	2.4660416666666665	1904-01-01 01:00:00	0.3792258472914656	66.18248517072574
GOTERM_BP_FAT	GO:0012502~induction of programmed cell death	7	4.605263157894736	0.0640255493496937	ILMN_1758474, ILMN_1728106, ILMN_1689525, ILMN_1744239, ILMN_1690321, ILMN_1784602, ILMN_2411897	120	321	13528	2.4583592938733125	1904-01-01 01:00:00	0.3799883097394815	66.63608405351297
Annotation Cluster 3	Enrichment Score: 4.110396110846817
Category	Term	Count	%	PValue	Genes	List Total	Pop Hits	Pop Total	Fold Enrichment	Bonferroni	Benjamini	FDR
GOTERM_BP_FAT	GO:0010558~negative regulation of macromolecule biosynthetic process	18	11.842105263157894	5.698505550949711E-6	ILMN_1779857, ILMN_2121408, ILMN_1746494, ILMN_1751656, ILMN_1706434, ILMN_2318643, ILMN_1708627, ILMN_2411897, ILMN_1808587, ILMN_2086095, ILMN_2203891, ILMN_1768534, ILMN_1728106, ILMN_1746396, ILMN_2203896, ILMN_1793990, ILMN_1751607, ILMN_1757350, ILMN_1690321, ILMN_1669584, ILMN_2137789, ILMN_1673207, ILMN_1703180	120	547	13528	3.709689213893967	0.008403998069826168	0.0012049178981248243	0.009453254864255634
GOTERM_BP_FAT	GO:0009890~negative regulation of biosynthetic process	18	11.842105263157894	1.0493914582150872E-5	ILMN_1779857, ILMN_2121408, ILMN_1746494, ILMN_1751656, ILMN_1706434, ILMN_2318643, ILMN_1708627, ILMN_2411897, ILMN_1808587, ILMN_2086095, ILMN_2203891, ILMN_1768534, ILMN_1728106, ILMN_1746396, ILMN_2203896, ILMN_1793990, ILMN_1751607, ILMN_1757350, ILMN_1690321, ILMN_1669584, ILMN_2137789, ILMN_1673207, ILMN_1703180	120	573	13528	3.5413612565445027	0.015421422087512293	0.0017253508726373656	0.01740771158172949
GOTERM_BP_FAT	GO:0045892~negative regulation of transcription, DNA-dependent	14	9.210526315789473	1.4718259136061242E-5	ILMN_1779857, ILMN_1751656, ILMN_1706434, ILMN_2318643, ILMN_2411897, ILMN_1808587, ILMN_2086095, ILMN_2203891, ILMN_1728106, ILMN_1768534, ILMN_1746396, ILMN_2203896, ILMN_1793990, ILMN_1751607, ILMN_1757350, ILMN_1669584, ILMN_2137789, ILMN_1673207, ILMN_1703180	120	356	13528	4.433333333333334	0.021562044765219834	0.0019796653447831103	0.024414413875994967
GOTERM_BP_FAT	GO:0051253~negative regulation of RNA metabolic process	14	9.210526315789473	1.756424097494779E-5	ILMN_1779857, ILMN_1751656, ILMN_1706434, ILMN_2318643, ILMN_2411897, ILMN_1808587, ILMN_2086095, ILMN_2203891, ILMN_1728106, ILMN_1768534, ILMN_1746396, ILMN_2203896, ILMN_1793990, ILMN_1751607, ILMN_1757350, ILMN_1669584, ILMN_2137789, ILMN_1673207, ILMN_1703180	120	362	13528	4.359852670349908	0.025677449353072146	0.0016244834293742683	0.02913463691838203
GOTERM_BP_FAT	GO:0006357~regulation of transcription from RNA polymerase II promoter	20	13.157894736842104	1.8235897970527415E-5	ILMN_1737406, ILMN_1779857, ILMN_2339955, ILMN_1751656, ILMN_1681283, ILMN_2411897, ILMN_1746396, ILMN_1751607, ILMN_1673207, ILMN_1806023, ILMN_1703180, ILMN_2375879, ILMN_1706434, ILMN_2162799, ILMN_2318643, ILMN_1808587, ILMN_2203891, ILMN_2086095, ILMN_1728106, ILMN_1782305, ILMN_2203896, ILMN_1793990, ILMN_1780546, ILMN_2357770, ILMN_1757350, ILMN_1763260, ILMN_2137789	120	727	13528	3.1013296652911504	0.026646166845080366	0.0015874217199416396	0.030248587771142255
GOTERM_BP_FAT	GO:0010605~negative regulation of macromolecule metabolic process	20	13.157894736842104	2.0835418167711253E-5	ILMN_1758474, ILMN_1746494, ILMN_2121408, ILMN_1779857, ILMN_1751656, ILMN_1708627, ILMN_2411897, ILMN_1746396, ILMN_1751607, ILMN_1690321, ILMN_1673207, ILMN_1806023, ILMN_1703180, ILMN_1706434, ILMN_2318643, ILMN_1808587, ILMN_2203891, ILMN_2086095, ILMN_1728106, ILMN_1768534, ILMN_2203896, ILMN_1793990, ILMN_1669584, ILMN_1757350, ILMN_2137789	120	734	13528	3.0717529518619435	0.030386340281359114	0.0017128411754888662	0.034559811985923616
GOTERM_BP_FAT	GO:0031327~negative regulation of cellular biosynthetic process	17	11.18421052631579	3.1657029538701866E-5	ILMN_1779857, ILMN_2121408, ILMN_1751656, ILMN_1706434, ILMN_2318643, ILMN_1708627, ILMN_2411897, ILMN_1808587, ILMN_2086095, ILMN_2203891, ILMN_1768534, ILMN_1728106, ILMN_1746396, ILMN_2203896, ILMN_1793990, ILMN_1751607, ILMN_1757350, ILMN_1690321, ILMN_1669584, ILMN_2137789, ILMN_1673207, ILMN_1703180	120	561	13528	3.416161616161616	0.04580268794645603	0.002341494558304902	0.052505243775202715
GOTERM_BP_FAT	GO:0010629~negative regulation of gene expression	16	10.526315789473683	3.509844693358398E-5	ILMN_1758474, ILMN_1779857, ILMN_1751656, ILMN_1706434, ILMN_2318643, ILMN_2411897, ILMN_1808587, ILMN_2086095, ILMN_2203891, ILMN_1728106, ILMN_1768534, ILMN_1746396, ILMN_2203896, ILMN_1793990, ILMN_1751607, ILMN_1757350, ILMN_1690321, ILMN_1669584, ILMN_2137789, ILMN_1673207, ILMN_1703180	120	504	13528	3.5788359788359787	0.05065377181700503	0.0022575223961475155	0.05821149702972539
GOTERM_BP_FAT	GO:0016481~negative regulation of transcription	15	9.868421052631579	5.005333900236023E-5	ILMN_1779857, ILMN_1751656, ILMN_1706434, ILMN_2318643, ILMN_2411897, ILMN_1808587, ILMN_2086095, ILMN_2203891, ILMN_1728106, ILMN_1768534, ILMN_1746396, ILMN_2203896, ILMN_1793990, ILMN_1751607, ILMN_1757350, ILMN_1690321, ILMN_1669584, ILMN_2137789, ILMN_1673207, ILMN_1703180	120	459	13528	3.684095860566449	0.07144981520286686	0.002847125778890014	0.08300481773358959
GOTERM_MF_FAT	GO:0016564~transcription repressor activity	12	7.894736842105263	6.298196275192889E-5	ILMN_1779857, ILMN_1676984, ILMN_1706434, ILMN_2318643, ILMN_1808587, ILMN_2086095, ILMN_1768534, ILMN_2342271, ILMN_2374865, ILMN_1793990, ILMN_1690321, ILMN_1669584, ILMN_2137789, ILMN_1703180	109	316	12983	4.523168040877946	0.017728410081534918	0.017728410081534918	0.08342702768250332
GOTERM_MF_FAT	GO:0030528~transcription regulator activity	28	18.421052631578945	8.344330041368199E-5	ILMN_1737406, ILMN_1782352, ILMN_1779857, ILMN_1666089, ILMN_2339955, ILMN_1751656, ILMN_1681283, ILMN_1676984, ILMN_1782560, ILMN_1653466, ILMN_2411897, ILMN_1746396, ILMN_1751607, ILMN_1690321, ILMN_2259633, ILMN_1673207, ILMN_1806023, ILMN_1703180, ILMN_1706434, ILMN_2318643, ILMN_2162799, ILMN_1808587, ILMN_2203891, ILMN_2086095, ILMN_1768534, ILMN_2342271, ILMN_1782305, ILMN_2203896, ILMN_23…	109	1512	12983	2.205742439687394	0.023420272768509665	0.011779514869535657	0.11051662784898886
GOTERM_BP_FAT	GO:0000122~negative regulation of transcription from RNA polymerase II promoter	11	7.236842105263158	1.1819959009827687E-4	ILMN_1751656, ILMN_1706434, ILMN_2318643, ILMN_2411897, ILMN_1808587, ILMN_2086095, ILMN_2203891, ILMN_1728106, ILMN_2203896, ILMN_1746396, ILMN_1793990, ILMN_1751607, ILMN_1757350, ILMN_1673207, ILMN_1703180	120	266	13528	4.661904761904761	0.16059665187828231	0.004851082511796001	0.19590952908333792
GOTERM_BP_FAT	GO:0045934~negative regulation of nucleobase, nucleoside, nucleotide and nucleic acid metabolic process	15	9.868421052631579	1.5966104534066602E-4	ILMN_1779857, ILMN_1751656, ILMN_1706434, ILMN_2318643, ILMN_2411897, ILMN_1808587, ILMN_2086095, ILMN_2203891, ILMN_1728106, ILMN_1768534, ILMN_1746396, ILMN_2203896, ILMN_1793990, ILMN_1751607, ILMN_1757350, ILMN_1690321, ILMN_1669584, ILMN_2137789, ILMN_1673207, ILMN_1703180	120	512	13528	3.3027343749999996	0.21059587219454812	0.006045163938853126	0.26454419621040337
GOTERM_BP_FAT	GO:0051172~negative regulation of nitrogen compound metabolic process	15	9.868421052631579	1.8382151744015496E-4	ILMN_1779857, ILMN_1751656, ILMN_1706434, ILMN_2318643, ILMN_2411897, ILMN_1808587, ILMN_2086095, ILMN_2203891, ILMN_1728106, ILMN_1768534, ILMN_1746396, ILMN_2203896, ILMN_1793990, ILMN_1751607, ILMN_1757350, ILMN_1690321, ILMN_1669584, ILMN_2137789, ILMN_1673207, ILMN_1703180	120	519	13528	3.2581888246628132	0.23834736906636111	0.006783504753349101	0.30451862067160107
GOTERM_MF_FAT	GO:0003700~transcription factor activity	19	1904-01-01 12:05:00	0.001078982720710663	ILMN_1737406, ILMN_1779857, ILMN_1782352, ILMN_2339955, ILMN_1751656, ILMN_1681283, ILMN_1676984, ILMN_2411897, ILMN_1746396, ILMN_1751607, ILMN_1673207, ILMN_1806023, ILMN_1703180, ILMN_1706434, ILMN_2318643, ILMN_2162799, ILMN_1808587, ILMN_2203891, ILMN_1768534, ILMN_1782305, ILMN_2203896, ILMN_2374865, ILMN_1757350, ILMN_1763260, ILMN_2137789	109	975	12983	2.321119736532581	0.26405252524449363	0.04981580284201115	1.420379168399788
GOTERM_BP_FAT	GO:0051252~regulation of RNA metabolic process	28	18.421052631578945	0.0037436149341725346	ILMN_1737406, ILMN_1782352, ILMN_1779857, ILMN_2339955, ILMN_1751656, ILMN_1681283, ILMN_1676984, ILMN_1653466, ILMN_2411897, ILMN_1746396, ILMN_1751607, ILMN_2259633, ILMN_1673207, ILMN_1806023, ILMN_1703180, ILMN_2375879, ILMN_1727740, ILMN_1706434, ILMN_2318643, ILMN_2162799, ILMN_1808587, ILMN_2203891, ILMN_2086095, ILMN_1728106, ILMN_1768534, ILMN_1782305, ILMN_2203896, ILMN_2374865, ILMN_17…	120	1813	13528	1.7410553410553413	0.9961307614224276	0.05456302974058613	6.032588853103027
GOTERM_BP_FAT	GO:0006355~regulation of transcription, DNA-dependent	27	17.763157894736842	0.005521240720596159	ILMN_1737406, ILMN_1782352, ILMN_1779857, ILMN_2339955, ILMN_1751656, ILMN_1681283, ILMN_1676984, ILMN_1653466, ILMN_2411897, ILMN_1746396, ILMN_1751607, ILMN_2259633, ILMN_1673207, ILMN_1806023, ILMN_1703180, ILMN_2375879, ILMN_1706434, ILMN_2318643, ILMN_2162799, ILMN_1808587, ILMN_2203891, ILMN_2086095, ILMN_1728106, ILMN_1768534, ILMN_1782305, ILMN_2203896, ILMN_2374865, ILMN_1793990, ILMN_17…	120	1773	13528	1.7167512690355329	0.9997252405079258	0.07183146272948249	8.775781089673206
Annotation Cluster 4	Enrichment Score: 4.041482184608124
Category	Term	Count	%	PValue	Genes	List Total	Pop Hits	Pop Total	Fold Enrichment	Bonferroni	Benjamini	FDR
GOTERM_BP_FAT	GO:0002761~regulation of myeloid leukocyte differentiation	6	3.9473684210526314	2.8163779326556462E-5	ILMN_2086095, ILMN_1728106, ILMN_2199439, ILMN_1746396, ILMN_1793990, ILMN_1757350, ILMN_1662795, ILMN_1806023, ILMN_2411897	120	41	13528	16.49756097560976	0.04085320466572551	0.0021929154377402504	0.04671273282331745
GOTERM_BP_FAT	GO:0051094~positive regulation of developmental process	12	7.894736842105263	3.349624317479244E-5	ILMN_1780582, ILMN_1775501, ILMN_2328666, ILMN_1681283, ILMN_1782560, ILMN_2318643, ILMN_2411897, ILMN_1808587, ILMN_2086095, ILMN_1728106, ILMN_2199439, ILMN_1746396, ILMN_1793990, ILMN_1757350, ILMN_1763260, ILMN_1806023, ILMN_1662795	120	278	13528	4.866187050359713	0.04839835034943707	0.0023595341508135803	0.05555490287463272
GOTERM_BP_FAT	GO:0045637~regulation of myeloid cell differentiation	7	4.605263157894736	3.382018561940791E-5	ILMN_2086095, ILMN_1728106, ILMN_2199439, ILMN_1746396, ILMN_1793990, ILMN_1681283, ILMN_1757350, ILMN_1763260, ILMN_1662795, ILMN_1806023, ILMN_2411897	120	70	13528	11.273333333333333	0.0488547954398334	0.0022741620711766997	0.05609203317101796
GOTERM_BP_FAT	GO:0045597~positive regulation of cell differentiation	10	6.578947368421052	1.8788811042723118E-4	ILMN_1780582, ILMN_2328666, ILMN_1681283, ILMN_1782560, ILMN_2318643, ILMN_2411897, ILMN_1808587, ILMN_2086095, ILMN_2199439, ILMN_1746396, ILMN_1793990, ILMN_1757350, ILMN_1763260, ILMN_1806023, ILMN_1662795	120	229	13528	4.9228529839883555	0.24292157858152963	0.006604012167333306	0.3112454736384551
GOTERM_BP_FAT	GO:0045639~positive regulation of myeloid cell differentiation	5	3.289473684210526	1.9123732625326298E-4	ILMN_2086095, ILMN_2199439, ILMN_1793990, ILMN_1681283, ILMN_1763260, ILMN_1662795, ILMN_1806023, ILMN_2411897	120	33	13528	17.08080808080808	0.24666824083428818	0.006565551148629223	0.3167853395518838
GOTERM_BP_FAT	GO:0002763~positive regulation of myeloid leukocyte differentiation	4	2.631578947368421	4.917811860999165E-4	ILMN_2086095, ILMN_2199439, ILMN_1793990, ILMN_1662795, ILMN_1806023, ILMN_2411897	120	18	13528	25.05185185185185	0.5173710231252697	0.01248191353931738	0.8127323958759924
Annotation Cluster 5	Enrichment Score: 3.978844672863301
Category	Term	Count	%	PValue	Genes	List Total	Pop Hits	Pop Total	Fold Enrichment	Bonferroni	Benjamini	FDR
GOTERM_BP_FAT	GO:0016265~death	20	13.157894736842104	1.7214025138635966E-5	ILMN_1697742, ILMN_1775501, ILMN_1702691, ILMN_2339955, ILMN_1751656, ILMN_1689525, ILMN_1697642, ILMN_2279635, ILMN_2162799, ILMN_1682717, ILMN_1804988, ILMN_1801584, ILMN_1758939, ILMN_1728106, ILMN_1782305, ILMN_1746396, ILMN_1768110, ILMN_1780546, ILMN_2078264, ILMN_1744239, ILMN_1757350, ILMN_1673207, ILMN_1756806, ILMN_1806023	120	724	13528	3.1141804788213627	0.025171957942974887	0.00169816918689647	0.028553795298869034
GOTERM_BP_FAT	GO:0008219~cell death	19	1904-01-01 12:05:00	5.453996486740997E-5	ILMN_1697742, ILMN_1775501, ILMN_1702691, ILMN_1751656, ILMN_1689525, ILMN_1697642, ILMN_2279635, ILMN_2162799, ILMN_1682717, ILMN_1804988, ILMN_1801584, ILMN_1758939, ILMN_1728106, ILMN_1746396, ILMN_1768110, ILMN_1780546, ILMN_2078264, ILMN_1744239, ILMN_1757350, ILMN_1673207, ILMN_1756806, ILMN_1806023	120	719	13528	2.9790449698655537	0.07759961325460485	0.0028806960503969803	0.09044194908710557
GOTERM_BP_FAT	GO:0006915~apoptosis	17	11.18421052631579	7.347026678193873E-5	ILMN_1697742, ILMN_1775501, ILMN_1702691, ILMN_1751656, ILMN_1689525, ILMN_1697642, ILMN_2162799, ILMN_1682717, ILMN_1804988, ILMN_1801584, ILMN_1758939, ILMN_1728106, ILMN_1746396, ILMN_1780546, ILMN_2078264, ILMN_1744239, ILMN_1757350, ILMN_1673207, ILMN_1756806, ILMN_1806023	120	602	13528	3.183499446290144	0.10310229298640039	0.003620545377049589	0.12181551338339425
GOTERM_BP_FAT	GO:0012501~programmed cell death	17	11.18421052631579	8.745057622075949E-5	ILMN_1697742, ILMN_1775501, ILMN_1702691, ILMN_1751656, ILMN_1689525, ILMN_1697642, ILMN_2162799, ILMN_1682717, ILMN_1804988, ILMN_1801584, ILMN_1758939, ILMN_1728106, ILMN_1746396, ILMN_1780546, ILMN_2078264, ILMN_1744239, ILMN_1757350, ILMN_1673207, ILMN_1756806, ILMN_1806023	120	611	13528	3.136606655755592	0.12148295290081412	0.004169347479748953	0.14497941355464672
SP_PIR_KEYWORDS	Apoptosis	10	6.578947368421052	0.0021149741162559917	ILMN_1697742, ILMN_1702691, ILMN_1689525, ILMN_1751656, ILMN_1697642, ILMN_1804988, ILMN_1758939, ILMN_1746396, ILMN_1744239, ILMN_2078264, ILMN_1757350, ILMN_1756806, ILMN_1673207	143	381	19235	3.530459042270066	0.3493571520644809	0.0351823899794963	2.6251060461436104
Annotation Cluster 6	Enrichment Score: 3.469284462814488
Category	Term	Count	%	PValue	Genes	List Total	Pop Hits	Pop Total	Fold Enrichment	Bonferroni	Benjamini	FDR
GOTERM_BP_FAT	GO:0048534~hemopoietic or lymphoid organ development	13	8.552631578947368	3.0221971677468608E-6	ILMN_1737406, ILMN_2375879, ILMN_2168217, ILMN_1765578, ILMN_2383934, ILMN_2079386, ILMN_1798706, ILMN_2086095, ILMN_1728106, ILMN_2342271, ILMN_1746396, ILMN_1793990, ILMN_1765725, ILMN_2357770, ILMN_1714820, ILMN_1757350, ILMN_2259633, ILMN_1679045	120	260	13528	5.636666666666667	0.004465878942494839	0.0011183443785315328	0.005013629595773672
GOTERM_BP_FAT	GO:0002520~immune system development	13	8.552631578947368	5.583830387066079E-6	ILMN_1737406, ILMN_2375879, ILMN_2168217, ILMN_1765578, ILMN_2383934, ILMN_2079386, ILMN_1798706, ILMN_2086095, ILMN_1728106, ILMN_2342271, ILMN_1746396, ILMN_1793990, ILMN_1765725, ILMN_2357770, ILMN_1714820, ILMN_1757350, ILMN_2259633, ILMN_1679045	120	276	13528	5.309903381642512	0.00823557618441162	0.001377329924540427	0.009263028434136622
GOTERM_BP_FAT	GO:0030097~hemopoiesis	12	7.894736842105263	7.263901631414602E-6	ILMN_1737406, ILMN_2375879, ILMN_2168217, ILMN_1765578, ILMN_2383934, ILMN_2079386, ILMN_1798706, ILMN_2086095, ILMN_1728106, ILMN_2342271, ILMN_1746396, ILMN_1793990, ILMN_2357770, ILMN_1714820, ILMN_1757350, ILMN_2259633	120	236	13528	5.732203389830509	0.010700218373403736	0.0013438309230078271	0.01204994448922303
GOTERM_BP_FAT	GO:0001775~cell activation	12	7.894736842105263	4.478967301615686E-5	ILMN_1737406, ILMN_2168217, ILMN_1782560, ILMN_2383934, ILMN_2079386, ILMN_1798706, ILMN_1801584, ILMN_2184373, ILMN_1758939, ILMN_1728106, ILMN_2342271, ILMN_1746396, ILMN_1666733, ILMN_1714820, ILMN_1757350, ILMN_2259633	120	287	13528	4.713588850174217	0.06418267889220253	0.002760141756148471	0.07427898410918843
GOTERM_BP_FAT	GO:0045321~leukocyte activation	11	7.236842105263158	5.3837053718472284E-5	ILMN_1737406, ILMN_2168217, ILMN_1782560, ILMN_2383934, ILMN_2079386, ILMN_1798706, ILMN_1801584, ILMN_2184373, ILMN_1758939, ILMN_2342271, ILMN_1746396, ILMN_1666733, ILMN_1714820, ILMN_1757350, ILMN_2259633	120	242	13528	5.124242424242424	0.07663883185719955	0.0029487853562596422	0.08927682221602229
GOTERM_BP_FAT	GO:0046649~lymphocyte activation	9	5.921052631578947	3.705380594563367E-4	ILMN_1801584, ILMN_1737406, ILMN_1758939, ILMN_2342271, ILMN_1746396, ILMN_2168217, ILMN_1714820, ILMN_1757350, ILMN_1782560, ILMN_2383934, ILMN_2079386, ILMN_1798706	120	199	13528	5.098492462311557	0.4223970364873798	0.01030257173152016	0.6129408729884767
GOTERM_BP_FAT	GO:0002521~leukocyte differentiation	7	4.605263157894736	0.0010439875488822163	ILMN_1737406, ILMN_1728106, ILMN_2342271, ILMN_1746396, ILMN_2168217, ILMN_1714820, ILMN_1757350, ILMN_2383934, ILMN_2079386, ILMN_1798706	120	131	13528	6.023918575063613	0.7871043629849457	0.021256292793875753	1.7179257500150258
GOTERM_BP_FAT	GO:0030098~lymphocyte differentiation	6	3.9473684210526314	0.0021344344706178187	ILMN_1737406, ILMN_2342271, ILMN_1746396, ILMN_2168217, ILMN_1714820, ILMN_1757350, ILMN_2383934, ILMN_2079386, ILMN_1798706	120	103	13528	6.566990291262137	0.9577637252869025	0.03612747699331753	3.4826658219509588
GOTERM_BP_FAT	GO:0030183~B cell differentiation	4	2.631578947368421	0.008608036735579503	ILMN_1737406, ILMN_2342271, ILMN_2168217, ILMN_1714820, ILMN_2383934, ILMN_1798706	120	48	13528	9.394444444444444	0.9999972493934904	0.10282634470507701	13.36127600193352
GOTERM_BP_FAT	GO:0042113~B cell activation	4	2.631578947368421	0.02932624369943276	ILMN_1737406, ILMN_2342271, ILMN_2168217, ILMN_1714820, ILMN_2383934, ILMN_1798706	120	76	13528	5.933333333333334	1904-01-01 01:00:00	0.24213022390446537	38.96918670408059
GOTERM_BP_FAT	GO:0030217~T cell differentiation	3	1.9736842105263157	0.11174169305159573	ILMN_2342271, ILMN_1746396, ILMN_1757350, ILMN_2079386	120	65	13528	5.203076923076924	1904-01-01 01:00:00	0.53218712994257	85.99510699409976
Annotation Cluster 7	Enrichment Score: 3.342985774252864
Category	Term	Count	%	PValue	Genes	List Total	Pop Hits	Pop Total	Fold Enrichment	Bonferroni	Benjamini	FDR
SP_PIR_KEYWORDS	nucleus	62	40.78947368421053	2.8264221259240957E-8	ILMN_1753663, ILMN_1782352, ILMN_1779857, ILMN_1666089, ILMN_1751656, ILMN_1681283, ILMN_2381603, ILMN_1712959, ILMN_1751607, ILMN_1735461, ILMN_1690321, ILMN_2101920, ILMN_1658494, ILMN_1676091, ILMN_1726574, ILMN_1806023, ILMN_1757646, ILMN_1732074, ILMN_1796210, ILMN_1743241, ILMN_1727740, ILMN_1679800, ILMN_2318643, ILMN_2162799, ILMN_2411076, ILMN_1685012, ILMN_1727348, ILMN_1695000, ILMN_17…	143	4283	19235	1.947151610938676	5.7376205441217465E-6	5.7376205441217465E-6	3.55126253070992E-5
GOTERM_BP_FAT	GO:0006357~regulation of transcription from RNA polymerase II promoter	20	13.157894736842104	1.8235897970527415E-5	ILMN_1737406, ILMN_1779857, ILMN_2339955, ILMN_1751656, ILMN_1681283, ILMN_2411897, ILMN_1746396, ILMN_1751607, ILMN_1673207, ILMN_1806023, ILMN_1703180, ILMN_2375879, ILMN_1706434, ILMN_2162799, ILMN_2318643, ILMN_1808587, ILMN_2203891, ILMN_2086095, ILMN_1728106, ILMN_1782305, ILMN_2203896, ILMN_1793990, ILMN_1780546, ILMN_2357770, ILMN_1757350, ILMN_1763260, ILMN_2137789	120	727	13528	3.1013296652911504	0.026646166845080366	0.0015874217199416396	0.030248587771142255
GOTERM_MF_FAT	GO:0030528~transcription regulator activity	28	18.421052631578945	8.344330041368199E-5	ILMN_1737406, ILMN_1782352, ILMN_1779857, ILMN_1666089, ILMN_2339955, ILMN_1751656, ILMN_1681283, ILMN_1676984, ILMN_1782560, ILMN_1653466, ILMN_2411897, ILMN_1746396, ILMN_1751607, ILMN_1690321, ILMN_2259633, ILMN_1673207, ILMN_1806023, ILMN_1703180, ILMN_1706434, ILMN_2318643, ILMN_2162799, ILMN_1808587, ILMN_2203891, ILMN_2086095, ILMN_1768534, ILMN_2342271, ILMN_1782305, ILMN_2203896, ILMN_23…	109	1512	12983	2.205742439687394	0.023420272768509665	0.011779514869535657	0.11051662784898886
SP_PIR_KEYWORDS	transcription regulation	30	19.736842105263158	3.5374435000930395E-4	ILMN_1737406, ILMN_1702691, ILMN_1779857, ILMN_1666089, ILMN_2339955, ILMN_1751656, ILMN_1681283, ILMN_1676984, ILMN_1653466, ILMN_2381603, ILMN_2411897, ILMN_1746396, ILMN_1690321, ILMN_2259633, ILMN_1673207, ILMN_1806023, ILMN_1703180, ILMN_1796210, ILMN_1706434, ILMN_1704760, ILMN_2318643, ILMN_2162799, ILMN_1685012, ILMN_1763091, ILMN_1808587, ILMN_2203891, ILMN_1768534, ILMN_2342271, ILMN_17…	143	2026	19235	1.9917644053873076	0.06930420625811007	0.01779545872620658	0.44355472669009854
SP_PIR_KEYWORDS	Transcription	30	19.736842105263158	5.084401153117053E-4	ILMN_1737406, ILMN_1779857, ILMN_1666089, ILMN_2339955, ILMN_1751656, ILMN_1681283, ILMN_1676984, ILMN_1653466, ILMN_2381603, ILMN_2411897, ILMN_1746396, ILMN_1690321, ILMN_2259633, ILMN_1673207, ILMN_1806023, ILMN_1703180, ILMN_1796210, ILMN_1746686, ILMN_1706434, ILMN_1704760, ILMN_2318643, ILMN_2162799, ILMN_1685012, ILMN_1763091, ILMN_1808587, ILMN_2203891, ILMN_1768534, ILMN_2342271, ILMN_17…	143	2071	19235	1.948486086583624	0.09808914231882115	0.020436209595700472	0.6369557271893256
GOTERM_MF_FAT	GO:0003700~transcription factor activity	19	1904-01-01 12:05:00	0.001078982720710663	ILMN_1737406, ILMN_1779857, ILMN_1782352, ILMN_2339955, ILMN_1751656, ILMN_1681283, ILMN_1676984, ILMN_2411897, ILMN_1746396, ILMN_1751607, ILMN_1673207, ILMN_1806023, ILMN_1703180, ILMN_1706434, ILMN_2318643, ILMN_2162799, ILMN_1808587, ILMN_2203891, ILMN_1768534, ILMN_1782305, ILMN_2203896, ILMN_2374865, ILMN_1757350, ILMN_1763260, ILMN_2137789	109	975	12983	2.321119736532581	0.26405252524449363	0.04981580284201115	1.420379168399788
SP_PIR_KEYWORDS	dna-binding	27	17.763157894736842	0.00113645182796699	ILMN_1737406, ILMN_1702691, ILMN_1779857, ILMN_1782352, ILMN_1666089, ILMN_2339955, ILMN_1751656, ILMN_1681283, ILMN_1676984, ILMN_1653466, ILMN_2411897, ILMN_1810418, ILMN_1751607, ILMN_1690321, ILMN_1673207, ILMN_1806023, ILMN_1703180, ILMN_1663090, ILMN_1701753, ILMN_1706434, ILMN_2318643, ILMN_2162799, ILMN_1763091, ILMN_1808587, ILMN_1703427, ILMN_1768534, ILMN_1782305, ILMN_2374865, ILMN_23…	143	1868	19235	1.944209430826133	0.20612630924238218	0.03243806854919162	1.4185512894755559
GOTERM_BP_FAT	GO:0045449~regulation of transcription	38	1904-01-02 01:00:00	0.0012822468764762775	ILMN_1737406, ILMN_1782352, ILMN_1779857, ILMN_1666089, ILMN_2339955, ILMN_1751656, ILMN_1681283, ILMN_1676984, ILMN_1782560, ILMN_1653466, ILMN_2381603, ILMN_2411897, ILMN_1758939, ILMN_1746396, ILMN_1751607, ILMN_1690321, ILMN_2259633, ILMN_1673207, ILMN_1806023, ILMN_1703180, ILMN_1775501, ILMN_1796210, ILMN_2375879, ILMN_1706434, ILMN_1704760, ILMN_2318643, ILMN_2162799, ILMN_1685012, ILMN_17…	120	2601	13528	1.6470075611944124	0.8504652040069727	0.024067518642420183	2.106085333729568
GOTERM_BP_FAT	GO:0051252~regulation of RNA metabolic process	28	18.421052631578945	0.0037436149341725346	ILMN_1737406, ILMN_1782352, ILMN_1779857, ILMN_2339955, ILMN_1751656, ILMN_1681283, ILMN_1676984, ILMN_1653466, ILMN_2411897, ILMN_1746396, ILMN_1751607, ILMN_2259633, ILMN_1673207, ILMN_1806023, ILMN_1703180, ILMN_2375879, ILMN_1727740, ILMN_1706434, ILMN_2318643, ILMN_2162799, ILMN_1808587, ILMN_2203891, ILMN_2086095, ILMN_1728106, ILMN_1768534, ILMN_1782305, ILMN_2203896, ILMN_2374865, ILMN_17…	120	1813	13528	1.7410553410553413	0.9961307614224276	0.05456302974058613	6.032588853103027
GOTERM_MF_FAT	GO:0003677~DNA binding	32	21.052631578947366	0.003957247236047255	ILMN_1737406, ILMN_1702691, ILMN_1782352, ILMN_1779857, ILMN_1666089, ILMN_2339955, ILMN_1751656, ILMN_1681283, ILMN_1676984, ILMN_2094313, ILMN_2125675, ILMN_1653466, ILMN_2411897, ILMN_1810418, ILMN_1746396, ILMN_1751607, ILMN_1690321, ILMN_1676091, ILMN_1673207, ILMN_1806023, ILMN_1703180, ILMN_1663090, ILMN_1732074, ILMN_1746686, ILMN_1701753, ILMN_1706434, ILMN_2318643, ILMN_2162799, ILMN_17…	109	2331	12983	1.635144974594516	0.6757004947873224	0.13130307189678625	5.118615397417137
GOTERM_MF_FAT	GO:0043565~sequence-specific DNA binding	13	8.552631578947368	0.0045260908650690546	ILMN_1782352, ILMN_1779857, ILMN_2339955, ILMN_1676984, ILMN_1681283, ILMN_2318643, ILMN_1808587, ILMN_2203891, ILMN_1782305, ILMN_1746396, ILMN_2203896, ILMN_2374865, ILMN_1751607, ILMN_1757350, ILMN_1763260, ILMN_2137789, ILMN_1806023, ILMN_1703180	109	607	12983	2.550957483790034	0.7242684561418691	0.13337377308133713	5.8341577245633385
GOTERM_BP_FAT	GO:0006355~regulation of transcription, DNA-dependent	27	17.763157894736842	0.005521240720596159	ILMN_1737406, ILMN_1782352, ILMN_1779857, ILMN_2339955, ILMN_1751656, ILMN_1681283, ILMN_1676984, ILMN_1653466, ILMN_2411897, ILMN_1746396, ILMN_1751607, ILMN_2259633, ILMN_1673207, ILMN_1806023, ILMN_1703180, ILMN_2375879, ILMN_1706434, ILMN_2318643, ILMN_2162799, ILMN_1808587, ILMN_2203891, ILMN_2086095, ILMN_1728106, ILMN_1768534, ILMN_1782305, ILMN_2203896, ILMN_2374865, ILMN_1793990, ILMN_17…	120	1773	13528	1.7167512690355329	0.9997252405079258	0.07183146272948249	8.775781089673206
GOTERM_BP_FAT	GO:0006350~transcription	30	19.736842105263158	0.007721798870820239	ILMN_1737406, ILMN_1779857, ILMN_1666089, ILMN_2339955, ILMN_1751656, ILMN_1681283, ILMN_1676984, ILMN_1653466, ILMN_2381603, ILMN_2411897, ILMN_1746396, ILMN_1690321, ILMN_2259633, ILMN_1673207, ILMN_1806023, ILMN_1703180, ILMN_1796210, ILMN_1746686, ILMN_1706434, ILMN_1704760, ILMN_2318643, ILMN_2162799, ILMN_1685012, ILMN_1763091, ILMN_1808587, ILMN_2203891, ILMN_1768534, ILMN_2342271, ILMN_17…	120	2101	13528	1.609709662065683	0.9999896690460498	0.0950080849513204	12.06742147108929
Annotation Cluster 8	Enrichment Score: 3.1266086819961925
Category	Term	Count	%	PValue	Genes	List Total	Pop Hits	Pop Total	Fold Enrichment	Bonferroni	Benjamini	FDR
GOTERM_BP_FAT	GO:0006357~regulation of transcription from RNA polymerase II promoter	20	13.157894736842104	1.8235897970527415E-5	ILMN_1737406, ILMN_1779857, ILMN_2339955, ILMN_1751656, ILMN_1681283, ILMN_2411897, ILMN_1746396, ILMN_1751607, ILMN_1673207, ILMN_1806023, ILMN_1703180, ILMN_2375879, ILMN_1706434, ILMN_2162799, ILMN_2318643, ILMN_1808587, ILMN_2203891, ILMN_2086095, ILMN_1728106, ILMN_1782305, ILMN_2203896, ILMN_1793990, ILMN_1780546, ILMN_2357770, ILMN_1757350, ILMN_1763260, ILMN_2137789	120	727	13528	3.1013296652911504	0.026646166845080366	0.0015874217199416396	0.030248587771142255
GOTERM_BP_FAT	GO:0010557~positive regulation of macromolecule biosynthetic process	18	11.842105263157894	5.6511740189475516E-5	ILMN_1737406, ILMN_1775501, ILMN_1746494, ILMN_1779857, ILMN_2339955, ILMN_2375879, ILMN_1676984, ILMN_1681283, ILMN_1782560, ILMN_2162799, ILMN_1728106, ILMN_1782305, ILMN_1746396, ILMN_2357770, ILMN_1780546, ILMN_1757350, ILMN_1669584, ILMN_2259633, ILMN_1688423, ILMN_2137789, ILMN_1763260, ILMN_1806023	120	654	13528	3.1027522935779817	0.08028942622177415	0.002881916942010787	0.09371024340203427
GOTERM_BP_FAT	GO:0009891~positive regulation of biosynthetic process	18	11.842105263157894	1.190244907152747E-4	ILMN_1737406, ILMN_1775501, ILMN_1746494, ILMN_1779857, ILMN_2339955, ILMN_2375879, ILMN_1676984, ILMN_1681283, ILMN_1782560, ILMN_2162799, ILMN_1728106, ILMN_1782305, ILMN_1746396, ILMN_2357770, ILMN_1780546, ILMN_1757350, ILMN_1669584, ILMN_2259633, ILMN_1688423, ILMN_2137789, ILMN_1763260, ILMN_1806023	120	695	13528	2.9197122302158274	0.16162162767741528	0.004753147926544021	0.197275489754678
GOTERM_BP_FAT	GO:0031328~positive regulation of cellular biosynthetic process	17	11.18421052631579	3.226923533545784E-4	ILMN_1737406, ILMN_1775501, ILMN_1779857, ILMN_2339955, ILMN_2375879, ILMN_1676984, ILMN_1681283, ILMN_1782560, ILMN_2162799, ILMN_1728106, ILMN_1782305, ILMN_1746396, ILMN_2357770, ILMN_1780546, ILMN_1757350, ILMN_1669584, ILMN_2259633, ILMN_1688423, ILMN_1763260, ILMN_2137789, ILMN_1806023	120	685	13528	2.7977615571776155	0.3799681928711611	0.00990859360706886	0.5339939003503158
GOTERM_BP_FAT	GO:0045941~positive regulation of transcription	15	9.868421052631579	4.2847479637431814E-4	ILMN_1737406, ILMN_1779857, ILMN_2339955, ILMN_2375879, ILMN_1676984, ILMN_1681283, ILMN_1782560, ILMN_2162799, ILMN_1728106, ILMN_1782305, ILMN_1746396, ILMN_2357770, ILMN_1780546, ILMN_1757350, ILMN_1669584, ILMN_2259633, ILMN_1763260, ILMN_2137789, ILMN_1806023	120	564	13528	2.99822695035461	0.4699093032610422	0.011685029827488647	0.708459553106866
GOTERM_BP_FAT	GO:0010604~positive regulation of macromolecule metabolic process	19	1904-01-01 12:05:00	4.831686730715984E-4	ILMN_1737406, ILMN_1775501, ILMN_1779857, ILMN_1746494, ILMN_2339955, ILMN_2375879, ILMN_1676984, ILMN_1681283, ILMN_1782560, ILMN_2162799, ILMN_2203891, ILMN_1728106, ILMN_1782305, ILMN_1746396, ILMN_2203896, ILMN_2357770, ILMN_1780546, ILMN_1757350, ILMN_1669584, ILMN_2259633, ILMN_1688423, ILMN_2137789, ILMN_1763260, ILMN_1806023	120	857	13528	2.4993387786853365	0.5111725582811211	0.012478433213436557	0.7985526547839239
GOTERM_BP_FAT	GO:0051173~positive regulation of nitrogen compound metabolic process	16	10.526315789473683	5.17523974847781E-4	ILMN_1737406, ILMN_1775501, ILMN_1779857, ILMN_2339955, ILMN_2375879, ILMN_1676984, ILMN_1681283, ILMN_1782560, ILMN_2162799, ILMN_1728106, ILMN_1782305, ILMN_1746396, ILMN_2357770, ILMN_1780546, ILMN_1757350, ILMN_1669584, ILMN_2259633, ILMN_1763260, ILMN_2137789, ILMN_1806023	120	644	13528	2.8008281573498963	0.5354338892248163	0.012910032869663635	0.8551042672023224
GOTERM_BP_FAT	GO:0010628~positive regulation of gene expression	15	9.868421052631579	5.75528374079254E-4	ILMN_1737406, ILMN_1779857, ILMN_2339955, ILMN_2375879, ILMN_1676984, ILMN_1681283, ILMN_1782560, ILMN_2162799, ILMN_1728106, ILMN_1782305, ILMN_1746396, ILMN_2357770, ILMN_1780546, ILMN_1757350, ILMN_1669584, ILMN_2259633, ILMN_1763260, ILMN_2137789, ILMN_1806023	120	581	13528	2.910499139414802	0.5736961372441216	0.013879870516754877	0.9505154632858615
GOTERM_BP_FAT	GO:0045893~positive regulation of transcription, DNA-dependent	13	8.552631578947368	9.98788929340049E-4	ILMN_1737406, ILMN_1779857, ILMN_2339955, ILMN_2375879, ILMN_1681283, ILMN_2162799, ILMN_1728106, ILMN_1782305, ILMN_1746396, ILMN_2357770, ILMN_1780546, ILMN_1757350, ILMN_1669584, ILMN_2259633, ILMN_1763260, ILMN_2137789, ILMN_1806023	120	477	13528	3.072396925227114	0.7723499287195097	0.02062856336235308	1.644127514603666
GOTERM_BP_FAT	GO:0051254~positive regulation of RNA metabolic process	13	8.552631578947368	0.001073242092611779	ILMN_1737406, ILMN_1779857, ILMN_2339955, ILMN_2375879, ILMN_1681283, ILMN_2162799, ILMN_1728106, ILMN_1782305, ILMN_1746396, ILMN_2357770, ILMN_1780546, ILMN_1757350, ILMN_1669584, ILMN_2259633, ILMN_1763260, ILMN_2137789, ILMN_1806023	120	481	13528	3.046846846846847	0.7961406724443549	0.021549690013005107	1.7656634866758392
GOTERM_BP_FAT	GO:0045935~positive regulation of nucleobase, nucleoside, nucleotide and nucleic acid metabolic process	15	9.868421052631579	0.0011509440075989923	ILMN_1737406, ILMN_1779857, ILMN_2339955, ILMN_2375879, ILMN_1676984, ILMN_1681283, ILMN_1782560, ILMN_2162799, ILMN_1728106, ILMN_1782305, ILMN_1746396, ILMN_2357770, ILMN_1780546, ILMN_1757350, ILMN_1669584, ILMN_2259633, ILMN_1763260, ILMN_2137789, ILMN_1806023	120	624	13528	2.709935897435898	0.8183238819281196	0.022784129852134738	1.8923521544260136
GOTERM_BP_FAT	GO:0045944~positive regulation of transcription from RNA polymerase II promoter	11	7.236842105263158	0.0015999235422566396	ILMN_1737406, ILMN_1779857, ILMN_2339955, ILMN_2375879, ILMN_1681283, ILMN_2162799, ILMN_1728106, ILMN_1782305, ILMN_1746396, ILMN_1780546, ILMN_2357770, ILMN_1757350, ILMN_2137789, ILMN_1763260, ILMN_1806023	120	371	13528	3.3424977538185083	0.9066485885481326	0.028505159073186848	2.6213868884225833
GOTERM_BP_FAT	GO:0051252~regulation of RNA metabolic process	28	18.421052631578945	0.0037436149341725346	ILMN_1737406, ILMN_1782352, ILMN_1779857, ILMN_2339955, ILMN_1751656, ILMN_1681283, ILMN_1676984, ILMN_1653466, ILMN_2411897, ILMN_1746396, ILMN_1751607, ILMN_2259633, ILMN_1673207, ILMN_1806023, ILMN_1703180, ILMN_2375879, ILMN_1727740, ILMN_1706434, ILMN_2318643, ILMN_2162799, ILMN_1808587, ILMN_2203891, ILMN_2086095, ILMN_1728106, ILMN_1768534, ILMN_1782305, ILMN_2203896, ILMN_2374865, ILMN_17…	120	1813	13528	1.7410553410553413	0.9961307614224276	0.05456302974058613	6.032588853103027
GOTERM_BP_FAT	GO:0006355~regulation of transcription, DNA-dependent	27	17.763157894736842	0.005521240720596159	ILMN_1737406, ILMN_1782352, ILMN_1779857, ILMN_2339955, ILMN_1751656, ILMN_1681283, ILMN_1676984, ILMN_1653466, ILMN_2411897, ILMN_1746396, ILMN_1751607, ILMN_2259633, ILMN_1673207, ILMN_1806023, ILMN_1703180, ILMN_2375879, ILMN_1706434, ILMN_2318643, ILMN_2162799, ILMN_1808587, ILMN_2203891, ILMN_2086095, ILMN_1728106, ILMN_1768534, ILMN_1782305, ILMN_2203896, ILMN_2374865, ILMN_1793990, ILMN_17…	120	1773	13528	1.7167512690355329	0.9997252405079258	0.07183146272948249	8.775781089673206
GOTERM_MF_FAT	GO:0016563~transcription activator activity	7	4.605263157894736	0.1266791003971	ILMN_1737406, ILMN_1779857, ILMN_1782305, ILMN_2339955, ILMN_1746396, ILMN_1757350, ILMN_1782560, ILMN_1669584, ILMN_2259633, ILMN_2137789	109	410	12983	2.033586932199597	1904-01-01 01:00:00	0.7108810266721377	83.38586515408846
Annotation Cluster 9	Enrichment Score: 3.013631439620159
Category	Term	Count	%	PValue	Genes	List Total	Pop Hits	Pop Total	Fold Enrichment	Bonferroni	Benjamini	FDR
GOTERM_CC_FAT	GO:0005681~spliceosome	7	4.605263157894736	5.238960475059542E-4	ILMN_1695000, ILMN_2220283, ILMN_1732074, ILMN_1701753, ILMN_1727740, ILMN_1660000, ILMN_2125675, ILMN_2101920, ILMN_1676091, ILMN_1674780	99	132	12782	6.846801346801346	0.10795550532163678	0.0161874471060357	0.6638688068225873
UP_SEQ_FEATURE	repeat:2-1	4	2.631578947368421	8.191439088318241E-4	ILMN_1663090, ILMN_1703427, ILMN_1701753, ILMN_1727740, ILMN_2101920	143	25	19113	21.385174825174825	0.35547460872721626	0.1361997135517018	1.1845450555820758
UP_SEQ_FEATURE	repeat:1-2	4	2.631578947368421	9.209738582271373E-4	ILMN_1663090, ILMN_1703427, ILMN_1701753, ILMN_1727740, ILMN_2101920	143	26	19113	20.562668101129642	0.38973954855427806	0.11614951108856453	1.330882373021136
UP_SEQ_FEATURE	repeat:1-1	4	2.631578947368421	0.0010304862683381114	ILMN_1663090, ILMN_1703427, ILMN_1701753, ILMN_1727740, ILMN_2101920	143	27	19113	19.8010878010878	0.4245629415211243	0.1046361303331077	1.4880347281735151
UP_SEQ_FEATURE	repeat:2-2	4	2.631578947368421	0.0010304862683381114	ILMN_1663090, ILMN_1703427, ILMN_1701753, ILMN_1727740, ILMN_2101920	143	27	19113	19.8010878010878	0.4245629415211243	0.1046361303331077	1.4880347281735151
SP_PIR_KEYWORDS	Spliceosome	6	3.9473684210526314	0.0019736689699523004	ILMN_1695000, ILMN_2220283, ILMN_1732074, ILMN_1701753, ILMN_1727740, ILMN_2125675, ILMN_2101920, ILMN_1676091, ILMN_1674780	143	120	19235	6.725524475524476	0.33038389061738793	0.03580252398844819	2.4517152957635457
Annotation Cluster 10	Enrichment Score: 2.5442483969689174
Category	Term	Count	%	PValue	Genes	List Total	Pop Hits	Pop Total	Fold Enrichment	Bonferroni	Benjamini	FDR
GOTERM_CC_FAT	GO:0044451~nucleoplasm part	14	9.210526315789473	3.075550857769624E-4	ILMN_1663090, ILMN_1779857, ILMN_1681283, ILMN_2381603, ILMN_1685012, ILMN_1808587, ILMN_1670878, ILMN_1695000, ILMN_2203891, ILMN_1703427, ILMN_1746396, ILMN_2203896, ILMN_1757350, ILMN_2259633, ILMN_2137789, ILMN_1763260, ILMN_1806023, ILMN_1703180, ILMN_1674780	99	555	12782	3.2568568568568566	0.0648584035801617	0.011113998258550861	0.39022033956317426
GOTERM_CC_FAT	GO:0016607~nuclear speck	5	3.289473684210526	0.00805367321770202	ILMN_1695000, ILMN_1663090, ILMN_1703427, ILMN_2259633, ILMN_1674780, ILMN_1685012	99	103	12782	6.267529665587918	0.8284377100385587	0.13662032716237615	9.76764694317266
GOTERM_CC_FAT	GO:0016604~nuclear body	6	3.9473684210526314	0.009404547238567412	ILMN_1695000, ILMN_1670878, ILMN_1663090, ILMN_1703427, ILMN_2259633, ILMN_1674780, ILMN_1685012	99	168	12782	4.611111111111112	0.872532357567038	0.14653716935937577	11.31716927134364
Annotation Cluster 11	Enrichment Score: 2.4743026430668222
Category	Term	Count	%	PValue	Genes	List Total	Pop Hits	Pop Total	Fold Enrichment	Bonferroni	Benjamini	FDR
UP_SEQ_FEATURE	DNA-binding region:Basic motif	8	5.263157894736842	2.02744987411949E-4	ILMN_1768534, ILMN_1666089, ILMN_2374865, ILMN_1751607, ILMN_1681283, ILMN_1653466, ILMN_1763260, ILMN_2162799, ILMN_1806023	143	161	19113	6.641358641358642	0.10298467381738285	0.10298467381738285	0.29440996252672047
UP_SEQ_FEATURE	domain:Helix-loop-helix motif	6	3.9473684210526314	0.001619015952608272	ILMN_2086095, ILMN_1768534, ILMN_1666089, ILMN_1793990, ILMN_1681283, ILMN_1653466, ILMN_1763260, ILMN_2162799	143	114	19113	7.034596981965404	0.5804177874212852	0.1347608178552231	2.3286011916044402
INTERPRO	IPR001092:Basic helix-loop-helix dimerisation region bHLH	6	3.9473684210526314	0.0020627106704399164	ILMN_2086095, ILMN_1768534, ILMN_1666089, ILMN_1793990, ILMN_1681283, ILMN_1653466, ILMN_1763260, ILMN_2162799	132	114	16659	6.642344497607655	0.46618805255013596	0.2693756454580343	2.7269525772289804
SMART	SM00353:HLH	6	3.9473684210526314	0.004438576786199959	ILMN_2086095, ILMN_1768534, ILMN_1666089, ILMN_1793990, ILMN_1681283, ILMN_1653466, ILMN_1763260, ILMN_2162799	87	114	9079	5.49243799153055	0.2804906675580996	0.2804906675580996	4.549329232077282
INTERPRO	IPR011598:Helix-loop-helix DNA-binding	3	1.9736842105263157	0.1414501714890558	ILMN_1768534, ILMN_1666089, ILMN_1653466	132	84	16659	4.507305194805195	1904-01-01 01:00:00	0.9346009562815691	87.02463732981256
Annotation Cluster 12	Enrichment Score: 2.400170192781487
Category	Term	Count	%	PValue	Genes	List Total	Pop Hits	Pop Total	Fold Enrichment	Bonferroni	Benjamini	FDR
GOTERM_MF_FAT	GO:0016564~transcription repressor activity	12	7.894736842105263	6.298196275192889E-5	ILMN_1779857, ILMN_1676984, ILMN_1706434, ILMN_2318643, ILMN_1808587, ILMN_2086095, ILMN_1768534, ILMN_2342271, ILMN_2374865, ILMN_1793990, ILMN_1690321, ILMN_1669584, ILMN_2137789, ILMN_1703180	109	316	12983	4.523168040877946	0.017728410081534918	0.017728410081534918	0.08342702768250332
SP_PIR_KEYWORDS	repressor	11	7.236842105263158	0.0014780454175298582	ILMN_2342271, ILMN_1751656, ILMN_2374865, ILMN_2279635, ILMN_1676984, ILMN_1706434, ILMN_1690321, ILMN_1653466, ILMN_1673207, ILMN_2318643, ILMN_2411897, ILMN_1703180	143	435	19235	3.401414677276746	0.25937820141035073	0.029580200117821143	1.8413035778756082
GOTERM_MF_FAT	GO:0003714~transcription corepressor activity	5	3.289473684210526	0.03277963929711003	ILMN_2342271, ILMN_2374865, ILMN_1676984, ILMN_1706434, ILMN_2318643	109	145	12983	4.107244542866182	0.9999225141916859	0.37703864202769966	35.70261773283426
GOTERM_MF_FAT	GO:0003712~transcription cofactor activity	7	4.605263157894736	0.0821885064636085	ILMN_2342271, ILMN_1746396, ILMN_2374865, ILMN_1676984, ILMN_1757350, ILMN_1706434, ILMN_2259633, ILMN_2318643	109	363	12983	2.2968888214926584	0.9999999999735765	0.5810000319226949	67.90511991220382
Annotation Cluster 13	Enrichment Score: 2.1472133560523807
Category	Term	Count	%	PValue	Genes	List Total	Pop Hits	Pop Total	Fold Enrichment	Bonferroni	Benjamini	FDR
GOTERM_BP_FAT	GO:0046328~regulation of JNK cascade	6	3.9473684210526314	2.6241403938433573E-4	ILMN_1775501, ILMN_1728106, ILMN_1758939, ILMN_1665943, ILMN_1768110, ILMN_1688423	120	65	13528	10.406153846153847	0.3220530187975561	0.008600275170985605	0.43444882940766316
GOTERM_BP_FAT	GO:0032642~regulation of chemokine production	4	2.631578947368421	2.7955013983638996E-4	ILMN_1775501, ILMN_1728106, ILMN_1758939, ILMN_1681283, ILMN_1763260	120	15	13528	30.06222222222222	0.3390463989560555	0.008961164592197868	0.46275732166448647
GOTERM_BP_FAT	GO:0070302~regulation of stress-activated protein kinase signaling pathway	6	3.9473684210526314	3.472065905110746E-4	ILMN_1775501, ILMN_1728106, ILMN_1758939, ILMN_1665943, ILMN_1768110, ILMN_1688423	120	69	13528	9.802898550724638	0.40208235402734505	0.010033681202220368	0.5744505485680507
GOTERM_BP_FAT	GO:0032722~positive regulation of chemokine production	3	1.9736842105263157	0.0015655670099623685	ILMN_1728106, ILMN_1758939, ILMN_1681283, ILMN_1763260	120	7	13528	48.31428571428571	0.9017678381826753	0.028588654931153146	2.5657805266950717
GOTERM_BP_FAT	GO:0001525~angiogenesis	7	4.605263157894736	0.0019505652714731354	ILMN_1801584, ILMN_1775501, ILMN_2184373, ILMN_1746396, ILMN_2375879, ILMN_1666733, ILMN_1681283, ILMN_1757350, ILMN_1763260, ILMN_1806023	120	148	13528	5.331981981981982	0.944513094335688	0.03383814532506524	3.187200961537784
GOTERM_BP_FAT	GO:0080135~regulation of cellular response to stress	6	3.9473684210526314	0.0021344344706178187	ILMN_1775501, ILMN_1728106, ILMN_1758939, ILMN_1665943, ILMN_1768110, ILMN_1688423	120	103	13528	6.566990291262137	0.9577637252869025	0.03612747699331753	3.4826658219509588
GOTERM_BP_FAT	GO:0031331~positive regulation of cellular catabolic process	4	2.631578947368421	0.0038351826874947277	ILMN_1775501, ILMN_2203891, ILMN_1728106, ILMN_2203896, ILMN_1681283, ILMN_1763260	120	36	13528	12.525925925925925	0.9966231948086264	0.05531926228789319	6.1757671743493
GOTERM_BP_FAT	GO:0001817~regulation of cytokine production	7	4.605263157894736	0.005267288210771535	ILMN_1780582, ILMN_1775501, ILMN_1728106, ILMN_1758939, ILMN_2328666, ILMN_1681283, ILMN_1782560, ILMN_1688423, ILMN_1763260	120	181	13528	4.359852670349908	0.9995989686452158	0.06924259857175064	8.388548841909383
GOTERM_BP_FAT	GO:0032770~positive regulation of monooxygenase activity	3	1.9736842105263157	0.0056176306920712755	ILMN_1775501, ILMN_1728106, ILMN_1681283, ILMN_1763260	120	13	13528	26.015384615384615	0.9997619827658755	0.07178562630578322	8.922355477396238
GOTERM_BP_FAT	GO:0001819~positive regulation of cytokine production	5	3.289473684210526	0.008135780351278366	ILMN_1780582, ILMN_1775501, ILMN_1728106, ILMN_1758939, ILMN_2328666, ILMN_1681283, ILMN_1763260	120	90	13528	6.262962962962963	0.9999944314316039	0.09904170972782289	12.67405327836093
GOTERM_BP_FAT	GO:0009896~positive regulation of catabolic process	4	2.631578947368421	0.009111480177368124	ILMN_1775501, ILMN_2203891, ILMN_1728106, ILMN_2203896, ILMN_1681283, ILMN_1763260	120	49	13528	9.202721088435375	0.9999987036445853	0.10766671455641486	14.088283310885153
GOTERM_BP_FAT	GO:0009967~positive regulation of signal transduction	8	5.263157894736842	0.015388430143642358	ILMN_1775501, ILMN_1728106, ILMN_1758939, ILMN_1746396, ILMN_2375879, ILMN_1780546, ILMN_1681283, ILMN_1757350, ILMN_1688423, ILMN_1763260	120	295	13528	3.0571751412429378	0.9999999998939848	0.15751447050265666	22.684424693733995
GOTERM_BP_FAT	GO:0031329~regulation of cellular catabolic process	4	2.631578947368421	0.016498156887851032	ILMN_1775501, ILMN_2203891, ILMN_1728106, ILMN_2203896, ILMN_1681283, ILMN_1763260	120	61	13528	7.392349726775956	0.9999999999800456	0.16350365165207092	24.11742575599304
GOTERM_BP_FAT	GO:0032768~regulation of monooxygenase activity	3	1.9736842105263157	0.020173337751176666	ILMN_1775501, ILMN_1728106, ILMN_1681283, ILMN_1763260	120	25	13528	13.528000000000002	0.9999999999999221	0.18791722124025667	28.687054800246713
GOTERM_BP_FAT	GO:0051353~positive regulation of oxidoreductase activity	3	1.9736842105263157	0.021730395296048047	ILMN_1775501, ILMN_1728106, ILMN_1681283, ILMN_1763260	120	26	13528	13.007692307692308	0.9999999999999926	0.19735938717312895	30.54397035032269
GOTERM_BP_FAT	GO:0010647~positive regulation of cell communication	8	5.263157894736842	0.02614172972374997	ILMN_1775501, ILMN_1728106, ILMN_1758939, ILMN_1746396, ILMN_2375879, ILMN_1780546, ILMN_1681283, ILMN_1757350, ILMN_1688423, ILMN_1763260	120	329	13528	2.741236068895643	1904-01-01 01:00:00	0.22488697040296635	35.56118419711207
GOTERM_BP_FAT	GO:0051341~regulation of oxidoreductase activity	3	1.9736842105263157	0.048178342649809296	ILMN_1775501, ILMN_1728106, ILMN_1681283, ILMN_1763260	120	40	13528	0.649306	1904-01-01 01:00:00	0.3308877254706445	55.919896808565014
GOTERM_BP_FAT	GO:0009894~regulation of catabolic process	4	2.631578947368421	0.05261265092854291	ILMN_1775501, ILMN_2203891, ILMN_1728106, ILMN_2203896, ILMN_1681283, ILMN_1763260	120	96	13528	4.697222222222222	1904-01-01 01:00:00	0.348216348449788	59.20578492938979
GOTERM_BP_FAT	GO:0051240~positive regulation of multicellular organismal process	6	3.9473684210526314	0.06423273849523117	ILMN_1780582, ILMN_1775501, ILMN_1728106, ILMN_1758939, ILMN_2328666, ILMN_2199439, ILMN_1681283, ILMN_1763260, ILMN_1662795	120	244	13528	2.7721311475409838	1904-01-01 01:00:00	0.37810396961725545	66.75839645581999
GOTERM_BP_FAT	GO:0048871~multicellular organismal homeostasis	3	1.9736842105263157	0.17185444062604838	ILMN_1775501, ILMN_1746396, ILMN_2375879, ILMN_1757350	120	85	13528	3.978823529411765	1904-01-01 01:00:00	0.6612284467672598	95.62063895429533
Annotation Cluster 14	Enrichment Score: 2.061758034868158
Category	Term	Count	%	PValue	Genes	List Total	Pop Hits	Pop Total	Fold Enrichment	Bonferroni	Benjamini	FDR
GOTERM_BP_FAT	GO:0006955~immune response	18	11.842105263157894	1.0906059512917594E-4	ILMN_1780582, ILMN_1671509, ILMN_1758474, ILMN_1775501, ILMN_2415303, ILMN_2328666, ILMN_2100209, ILMN_2375879, ILMN_2168217, ILMN_1782560, ILMN_1654210, ILMN_1798706, ILMN_2218856, ILMN_1801584, ILMN_1728106, ILMN_2184373, ILMN_2105573, ILMN_1786532, ILMN_1780546, ILMN_1666733, ILMN_1747355, ILMN_2259633, ILMN_1752592	120	690	13528	2.940869565217391	0.14915690932239523	0.004882814347290876	0.1807750060075497
PIR_SUPERFAMILY	PIRSF500569:macrophage inflammatory protein 1, alpha/beta types	3	1.9736842105263157	4.7943650763049414E-4	ILMN_1671509, ILMN_2105573, ILMN_2100209, ILMN_1747355, ILMN_2218856	68	4	7396	81.57352941176471	0.03994228380897924	0.03994228380897924	0.5146077799524584
GOTERM_BP_FAT	GO:0016477~cell migration	10	6.578947368421052	7.348679168701478E-4	ILMN_1775501, ILMN_2121408, ILMN_2339955, ILMN_1681283, ILMN_2383934, ILMN_1778625, ILMN_1801584, ILMN_2184373, ILMN_1728106, ILMN_1782305, ILMN_1765725, ILMN_1666733, ILMN_1714820, ILMN_1763260, ILMN_1679045	120	276	13528	4.084541062801932	0.6633594293544871	0.0168676748143175	1.2121685451275455
GOTERM_BP_FAT	GO:0006928~cell motion	13	8.552631578947368	9.63211356980952E-4	ILMN_1671509, ILMN_1775501, ILMN_2121408, ILMN_1655561, ILMN_2339955, ILMN_2100209, ILMN_1681283, ILMN_2383934, ILMN_1778625, ILMN_1801584, ILMN_2184373, ILMN_1728106, ILMN_1782305, ILMN_1765725, ILMN_1666733, ILMN_1714820, ILMN_1763260, ILMN_1679045	120	475	13528	3.0853333333333333	0.7600209087881158	0.02018217860494742	1.586001461086628
GOTERM_MF_FAT	GO:0005125~cytokine activity	8	5.263157894736842	0.0012024324868733487	ILMN_1671509, ILMN_1775501, ILMN_1728106, ILMN_2105573, ILMN_2184373, ILMN_2100209, ILMN_2375879, ILMN_1780546, ILMN_1666733, ILMN_1747355, ILMN_2218856	109	195	12983	4.886567866384381	0.2894360303707204	0.04764151696583907	1.5816945002355753
GOTERM_BP_FAT	GO:0048870~cell motility	10	6.578947368421052	0.0015481773678060267	ILMN_1775501, ILMN_2121408, ILMN_2339955, ILMN_1681283, ILMN_2383934, ILMN_1778625, ILMN_1801584, ILMN_2184373, ILMN_1728106, ILMN_1782305, ILMN_1765725, ILMN_1666733, ILMN_1714820, ILMN_1763260, ILMN_1679045	120	307	13528	3.672095548317046	0.8992010545789577	0.028628138332052466	2.5376238593760148
GOTERM_BP_FAT	GO:0051674~localization of cell	10	6.578947368421052	0.0015481773678060267	ILMN_1775501, ILMN_2121408, ILMN_2339955, ILMN_1681283, ILMN_2383934, ILMN_1778625, ILMN_1801584, ILMN_2184373, ILMN_1728106, ILMN_1782305, ILMN_1765725, ILMN_1666733, ILMN_1714820, ILMN_1763260, ILMN_1679045	120	307	13528	3.672095548317046	0.8992010545789577	0.028628138332052466	2.5376238593760148
SP_PIR_KEYWORDS	cytokine	7	4.605263157894736	0.00227493457901999	ILMN_1671509, ILMN_1775501, ILMN_1728106, ILMN_2105573, ILMN_2184373, ILMN_2100209, ILMN_1780546, ILMN_1666733, ILMN_1747355, ILMN_2218856	143	181	19235	5.202063130239926	0.3701904540415616	0.0349394632016049	2.8210457580993165
GOTERM_BP_FAT	GO:0006954~inflammatory response	10	6.578947368421052	0.0022823998238428725	ILMN_1671509, ILMN_1775501, ILMN_2100209, ILMN_1681283, ILMN_1778625, ILMN_2218856, ILMN_1801584, ILMN_2184373, ILMN_1758939, ILMN_2105573, ILMN_1728106, ILMN_1666733, ILMN_1747355, ILMN_1763260	120	325	13528	3.4687179487179485	0.9660917706946599	0.03730974794845343	3.719820173002919
GOTERM_BP_FAT	GO:0009611~response to wounding	13	8.552631578947368	0.0024268841832851672	ILMN_1737406, ILMN_1671509, ILMN_1775501, ILMN_2121408, ILMN_2100209, ILMN_1681283, ILMN_1778625, ILMN_1733666, ILMN_2218856, ILMN_1801584, ILMN_1728106, ILMN_1758939, ILMN_2184373, ILMN_2105573, ILMN_1666733, ILMN_1747355, ILMN_1763260	120	530	13528	2.7651572327044027	0.972637557485514	0.03919544342241188	3.9508667875728265
GOTERM_BP_FAT	GO:0006935~chemotaxis	7	4.605263157894736	0.002882772944299101	ILMN_1801584, ILMN_1671509, ILMN_1775501, ILMN_2105573, ILMN_2184373, ILMN_2100209, ILMN_1765725, ILMN_1666733, ILMN_1747355, ILMN_1679045, ILMN_2218856	120	160	13528	4.932083333333333	0.9860956344409152	0.04493290261388727	4.676472851212765
GOTERM_BP_FAT	GO:0042330~taxis	7	4.605263157894736	0.002882772944299101	ILMN_1801584, ILMN_1671509, ILMN_1775501, ILMN_2105573, ILMN_2184373, ILMN_2100209, ILMN_1765725, ILMN_1666733, ILMN_1747355, ILMN_1679045, ILMN_2218856	120	160	13528	4.932083333333333	0.9860956344409152	0.04493290261388727	4.676472851212765
INTERPRO	IPR001811:Small chemokine, interleukin-8-like	4	2.631578947368421	0.004072960311030584	ILMN_1671509, ILMN_2105573, ILMN_2184373, ILMN_2100209, ILMN_1666733, ILMN_1747355, ILMN_2218856	132	41	16659	12.312638580931266	0.7108206893304637	0.266682913103804	5.318195490555455
KEGG_PATHWAY	hsa04060:Cytokine-cytokine receptor interaction	9	5.921052631578947	0.00465623887338586	ILMN_1801584, ILMN_1671509, ILMN_1775501, ILMN_1728106, ILMN_2105573, ILMN_2184373, ILMN_2100209, ILMN_2375879, ILMN_1780546, ILMN_1666733, ILMN_1747355, ILMN_2218856	53	262	5085	3.295765519227999	0.33681807986709633	0.12794429831237675	4.929573889330097
GOTERM_MF_FAT	GO:0008009~chemokine activity	4	2.631578947368421	0.006554875080710268	ILMN_1671509, ILMN_2105573, ILMN_2184373, ILMN_2100209, ILMN_1666733, ILMN_1747355, ILMN_2218856	109	46	12983	10.357399282010372	0.8455233834887438	0.15615972456683236	8.345716416033033
SMART	SM00199:SCY	4	2.631578947368421	0.0067485448141926824	ILMN_1671509, ILMN_2105573, ILMN_2184373, ILMN_2100209, ILMN_1666733, ILMN_1747355, ILMN_2218856	87	41	9079	10.181104569666386	0.3941270823753553	0.2216216102533135	6.842104861529508
GOTERM_MF_FAT	GO:0042379~chemokine receptor binding	4	2.631578947368421	0.007814007042366698	ILMN_1671509, ILMN_2105573, ILMN_2184373, ILMN_2100209, ILMN_1666733, ILMN_1747355, ILMN_2218856	109	49	12983	9.723272795356676	0.8922448515143145	0.15749564177167907	9.873174806907926
GOTERM_BP_FAT	GO:0007610~behavior	11	7.236842105263158	0.008354236613376743	ILMN_1671509, ILMN_1775501, ILMN_2339955, ILMN_2100209, ILMN_2218856, ILMN_1801584, ILMN_2184373, ILMN_2105573, ILMN_1782305, ILMN_1765725, ILMN_1780546, ILMN_1751607, ILMN_1666733, ILMN_1747355, ILMN_1806023, ILMN_1679045	120	469	13528	2.6440653873489692	0.9999959814764464	0.10074903940434043	12.992582894607175
GOTERM_BP_FAT	GO:0007626~locomotory behavior	8	5.263157894736842	0.010596890769779373	ILMN_1671509, ILMN_1775501, ILMN_2100209, ILMN_2339955, ILMN_2218856, ILMN_1801584, ILMN_2184373, ILMN_2105573, ILMN_1782305, ILMN_1765725, ILMN_1666733, ILMN_1747355, ILMN_1679045	120	274	13528	3.291484184914842	0.9999998594554285	0.1203879477239187	16.20005228463367
GOTERM_BP_FAT	GO:0050900~leukocyte migration	4	2.631578947368421	0.013756033236518622	ILMN_1775501, ILMN_1728106, ILMN_2184373, ILMN_1765725, ILMN_1666733, ILMN_1679045	120	57	13528	7.911111111111111	0.9999999987673597	0.14808324599166223	20.530210203030343
SP_PIR_KEYWORDS	inflammation	3	1.9736842105263157	0.01452727161975086	ILMN_1775501, ILMN_2184373, ILMN_2100209, ILMN_1666733	143	25	19235	16.141258741258742	0.9487308774018527	0.13191037461842103	16.795351021736582
SP_PIR_KEYWORDS	chemotaxis	4	2.631578947368421	0.01621571596709802	ILMN_1671509, ILMN_2105573, ILMN_2184373, ILMN_2100209, ILMN_1666733, ILMN_1747355, ILMN_2218856	143	72	19235	7.472804972804973	0.9638027376917875	0.13436715397358712	18.56887753149843
INTERPRO	IPR000827:Small chemokine, C-C group, conserved site	3	1.9736842105263157	0.01635708989411487	ILMN_1671509, ILMN_2105573, ILMN_2100209, ILMN_1747355, ILMN_2218856	132	25	16659	15.144545454545456	0.9933535512137663	0.42711754994670337	19.814913335082828
PIR_SUPERFAMILY	PIRSF001950:small inducible chemokine, C/CC types	3	1.9736842105263157	0.018094349908585893	ILMN_1671509, ILMN_2105573, ILMN_2100209, ILMN_1747355, ILMN_2218856	68	23	7396	14.186700767263428	0.7881982618572008	0.40391273992188004	17.836168177627364
SP_PIR_KEYWORDS	inflammatory response	4	2.631578947368421	0.01936848065914521	ILMN_1671509, ILMN_1775501, ILMN_2184373, ILMN_2100209, ILMN_1666733	143	77	19235	6.987557896648805	0.9811336807278029	0.1468458902137857	21.78769623100536
GOTERM_BP_FAT	GO:0006952~defense response	12	7.894736842105263	0.019535456187995775	ILMN_1780582, ILMN_1671509, ILMN_1775501, ILMN_2328666, ILMN_2100209, ILMN_1681283, ILMN_2383934, ILMN_1778625, ILMN_2218856, ILMN_1801584, ILMN_2184373, ILMN_1758939, ILMN_2105573, ILMN_1728106, ILMN_1666733, ILMN_1714820, ILMN_1747355, ILMN_1763260	120	615	13528	2.1996747967479675	0.9999999999997955	0.18364435522636524	27.91294227036991
GOTERM_CC_FAT	GO:0044421~extracellular region part	14	9.210526315789473	0.031330219177594036	ILMN_1671509, ILMN_1775501, ILMN_1701731, ILMN_2121408, ILMN_2100209, ILMN_2375879, ILMN_1778625, ILMN_2218856, ILMN_1695000, ILMN_1728106, ILMN_2184373, ILMN_2105573, ILMN_1720484, ILMN_2199439, ILMN_1665235, ILMN_1780546, ILMN_1666733, ILMN_1747355, ILMN_1662795	99	960	12782	1.8828703703703702	0.9990310222253409	0.3518961318817577	33.2756515189861
GOTERM_CC_FAT	GO:0005615~extracellular space	11	7.236842105263158	0.036858657651613114	ILMN_1671509, ILMN_1775501, ILMN_2121408, ILMN_1701731, ILMN_2100209, ILMN_2375879, ILMN_2218856, ILMN_2184373, ILMN_2105573, ILMN_1728106, ILMN_2199439, ILMN_1780546, ILMN_1666733, ILMN_1747355, ILMN_1662795	99	685	12782	2.073317112733171	0.9997217562114846	0.3821990702827178	37.95753283461551
GOTERM_BP_FAT	GO:0030595~leukocyte chemotaxis	3	1.9736842105263157	0.04183883382319374	ILMN_1775501, ILMN_2184373, ILMN_1765725, ILMN_1666733, ILMN_1679045	120	37	13528	9.140540540540542	1904-01-01 01:00:00	0.30641252407843056	50.788052861024845
GOTERM_BP_FAT	GO:0060326~cell chemotaxis	3	1.9736842105263157	0.04602810003282154	ILMN_1775501, ILMN_2184373, ILMN_1765725, ILMN_1666733, ILMN_1679045	120	39	13528	8.671794871794873	1904-01-01 01:00:00	0.3243349626145908	54.23846829000772
KEGG_PATHWAY	hsa04062:Chemokine signaling pathway	5	3.289473684210526	0.12285342270492308	ILMN_1801584, ILMN_1671509, ILMN_2105573, ILMN_2184373, ILMN_2100209, ILMN_1666733, ILMN_1747355, ILMN_2218856	53	187	5085	2.565331449904147	0.9999902197213321	0.5365280925331821	75.824177047513
BBID	109.Chemokine_families	3	1.9736842105263157	0.2010472567346049	ILMN_1671509, ILMN_2184373, ILMN_2100209, ILMN_1666733	13	25	358	3.304615384615385	0.9998738626534334	0.9887689116036505	87.17190260758
GOTERM_CC_FAT	GO:0005576~extracellular region	15	9.868421052631579	0.6946089817597259	ILMN_1671509, ILMN_1775501, ILMN_1701731, ILMN_2121408, ILMN_2100209, ILMN_1714158, ILMN_2375879, ILMN_1778625, ILMN_2218856, ILMN_1695000, ILMN_1728106, ILMN_2184373, ILMN_2105573, ILMN_1720484, ILMN_2199439, ILMN_1665235, ILMN_1780546, ILMN_1666733, ILMN_1747355, ILMN_2354381, ILMN_1662795	99	2010	12782	0.9635157545605307	1904-01-01 01:00:00	0.9937192279315822	99.9999716749565
SP_PIR_KEYWORDS	Secreted	10	6.578947368421052	0.8854669365753823	ILMN_1671509, ILMN_1775501, ILMN_2121408, ILMN_2100209, ILMN_2375879, ILMN_2218856, ILMN_2184373, ILMN_2105573, ILMN_1728106, ILMN_1720484, ILMN_1665235, ILMN_1780546, ILMN_1666733, ILMN_1747355	143	1689	19235	0.7963912937269955	1904-01-01 01:00:00	0.9982964795057965	99.99999999985006
Annotation Cluster 15	Enrichment Score: 2.051817268397988
Category	Term	Count	%	PValue	Genes	List Total	Pop Hits	Pop Total	Fold Enrichment	Bonferroni	Benjamini	FDR
SP_PIR_KEYWORDS	rna-binding	14	9.210526315789473	1.8676233643253332E-4	ILMN_1758474, ILMN_1663090, ILMN_1732074, ILMN_1796210, ILMN_1701753, ILMN_1727740, ILMN_2125675, ILMN_2079386, ILMN_1731043, ILMN_1708627, ILMN_2411076, ILMN_2220283, ILMN_1703427, ILMN_1735461, ILMN_1660000, ILMN_1669584, ILMN_2101920, ILMN_1676091	143	540	19235	3.4873089873089875	0.03720647192055826	0.01255923125612357	0.2344046273437872
GOTERM_CC_FAT	GO:0005681~spliceosome	7	4.605263157894736	5.238960475059542E-4	ILMN_1695000, ILMN_2220283, ILMN_1732074, ILMN_1701753, ILMN_1727740, ILMN_1660000, ILMN_2125675, ILMN_2101920, ILMN_1676091, ILMN_1674780	99	132	12782	6.846801346801346	0.10795550532163678	0.0161874471060357	0.6638688068225873
GOTERM_MF_FAT	GO:0003723~RNA binding	16	10.526315789473683	8.603036159792405E-4	ILMN_1758474, ILMN_1663090, ILMN_1732074, ILMN_1796210, ILMN_1701753, ILMN_1727740, ILMN_2125675, ILMN_2079386, ILMN_1731043, ILMN_1708627, ILMN_2411076, ILMN_2220283, ILMN_1703427, ILMN_1765725, ILMN_1735461, ILMN_1660000, ILMN_1669584, ILMN_2101920, ILMN_1745075, ILMN_1676091, ILMN_1679045	109	718	12983	2.654263882855026	0.2168502773641965	0.04771057917748511	1.1340247548723315
SP_PIR_KEYWORDS	mrna splicing	8	5.263157894736842	9.328698133261077E-4	ILMN_1695000, ILMN_2220283, ILMN_1670878, ILMN_1732074, ILMN_1701753, ILMN_1727740, ILMN_2125675, ILMN_2101920, ILMN_1731043, ILMN_1676091, ILMN_1674780	143	209	19235	5.14872687121491	0.17259497940464297	0.031083484556353347	1.1658042089331966
SP_PIR_KEYWORDS	viral nucleoprotein	4	2.631578947368421	0.0012504642186864409	ILMN_2220283, ILMN_1732074, ILMN_1701753, ILMN_1727740, ILMN_1660000, ILMN_2125675, ILMN_1676091	143	29	19235	18.55317096696407	0.22431058738597176	0.03125163402279496	1.5598376688147564
SP_PIR_KEYWORDS	Spliceosome	6	3.9473684210526314	0.0019736689699523004	ILMN_1695000, ILMN_2220283, ILMN_1732074, ILMN_1701753, ILMN_1727740, ILMN_2125675, ILMN_2101920, ILMN_1676091, ILMN_1674780	143	120	19235	6.725524475524476	0.33038389061738793	0.03580252398844819	2.4517152957635457
SP_PIR_KEYWORDS	mrna processing	8	5.263157894736842	0.0032206461973041623	ILMN_1695000, ILMN_2220283, ILMN_1670878, ILMN_1732074, ILMN_1701753, ILMN_1727740, ILMN_2125675, ILMN_2101920, ILMN_1731043, ILMN_1676091, ILMN_1674780	143	260	19235	4.138784292630446	0.48047807176242796	0.042717193184107716	3.9720767652060007
GOTERM_BP_FAT	GO:0008380~RNA splicing	9	5.921052631578947	0.003594026993293685	ILMN_1695000, ILMN_2220283, ILMN_1670878, ILMN_1732074, ILMN_1701753, ILMN_1727740, ILMN_1660000, ILMN_2125675, ILMN_2101920, ILMN_1731043, ILMN_1676091, ILMN_1674780	120	284	13528	3.5725352112676054	0.9951672616114098	0.05295782673323779	5.798246502239534
SP_PIR_KEYWORDS	ribonucleoprotein	8	5.263157894736842	0.0047301564334831046	ILMN_2220283, ILMN_1732074, ILMN_1701753, ILMN_1727740, ILMN_1660000, ILMN_2125675, ILMN_2101920, ILMN_1676091, ILMN_1745075, ILMN_2079386, ILMN_1708627	143	279	19235	3.8569315988670825	0.6180631287398317	0.05504469006172785	5.783338002917738
GOTERM_CC_FAT	GO:0030529~ribonucleoprotein complex	11	7.236842105263158	0.006039684749101181	ILMN_1732074, ILMN_1701753, ILMN_1727740, ILMN_2125675, ILMN_2079386, ILMN_1708627, ILMN_1695000, ILMN_2220283, ILMN_1660000, ILMN_1669584, ILMN_1745075, ILMN_1676091, ILMN_2101920, ILMN_1674780	99	515	12782	2.757713052858684	0.7330365274846906	0.1237153901286403	7.411134288956922
GOTERM_CC_FAT	GO:0030530~heterogeneous nuclear ribonucleoprotein complex	3	1.9736842105263157	0.0073417534796093005	ILMN_2220283, ILMN_1732074, ILMN_1701753, ILMN_2125675, ILMN_2101920, ILMN_1676091	99	17	12782	22.784313725490197	0.7993927817402577	0.1358742245550273	8.941038220460074
GOTERM_BP_FAT	GO:0000375~RNA splicing, via transesterification reactions	6	3.9473684210526314	0.011288341317320278	ILMN_2220283, ILMN_1670878, ILMN_1732074, ILMN_1701753, ILMN_2125675, ILMN_2101920, ILMN_1731043, ILMN_1676091, ILMN_1674780	120	153	13528	4.420915032679739	0.9999999500932264	0.12491772966583292	17.16634134967816
GOTERM_BP_FAT	GO:0000377~RNA splicing, via transesterification reactions with bulged adenosine as nucleophile	6	3.9473684210526314	0.011288341317320278	ILMN_2220283, ILMN_1670878, ILMN_1732074, ILMN_1701753, ILMN_2125675, ILMN_2101920, ILMN_1731043, ILMN_1676091, ILMN_1674780	120	153	13528	4.420915032679739	0.9999999500932264	0.12491772966583292	17.16634134967816
GOTERM_BP_FAT	GO:0000398~nuclear mRNA splicing, via spliceosome	6	3.9473684210526314	0.011288341317320278	ILMN_2220283, ILMN_1670878, ILMN_1732074, ILMN_1701753, ILMN_2125675, ILMN_2101920, ILMN_1731043, ILMN_1676091, ILMN_1674780	120	153	13528	4.420915032679739	0.9999999500932264	0.12491772966583292	17.16634134967816
GOTERM_BP_FAT	GO:0016071~mRNA metabolic process	9	5.921052631578947	0.01642941751457153	ILMN_1695000, ILMN_2220283, ILMN_1670878, ILMN_1732074, ILMN_2375879, ILMN_1701753, ILMN_1727740, ILMN_2125675, ILMN_2101920, ILMN_1731043, ILMN_1676091, ILMN_1674780	120	370	13528	2.742162162162162	0.9999999999778695	0.16396162090436395	24.029392097933332
SP_PIR_KEYWORDS	host-virus interaction	7	4.605263157894736	0.0192808021363469	ILMN_1801584, ILMN_2220283, ILMN_1732074, ILMN_1701753, ILMN_1727740, ILMN_1714820, ILMN_1782560, ILMN_2125675, ILMN_2383934, ILMN_1676091, ILMN_1745075	143	285	19235	3.3037664090295666	0.9807881407923998	0.1518316583668824	21.699787336281496
GOTERM_MF_FAT	GO:0003727~single-stranded RNA binding	3	1.9736842105263157	0.02101756954524364	ILMN_2220283, ILMN_1732074, ILMN_1727740, ILMN_2125675, ILMN_2101920, ILMN_1676091	109	27	12983	13.234454638124362	0.9976007751699894	0.2987279558526179	24.533275029774405
GOTERM_BP_FAT	GO:0006396~RNA processing	11	7.236842105263158	0.022348168313789003	ILMN_1758474, ILMN_1732074, ILMN_1701753, ILMN_1727740, ILMN_2125675, ILMN_1731043, ILMN_1695000, ILMN_1670878, ILMN_2220283, ILMN_1765725, ILMN_1660000, ILMN_2101920, ILMN_1676091, ILMN_1674780, ILMN_1679045	120	547	13528	2.2670322973796466	0.9999999999999971	0.20120546965963249	31.268045317636783
GOTERM_BP_FAT	GO:0006397~mRNA processing	8	5.263157894736842	0.023248651368473153	ILMN_1695000, ILMN_2220283, ILMN_1670878, ILMN_1732074, ILMN_1701753, ILMN_1727740, ILMN_2125675, ILMN_2101920, ILMN_1731043, ILMN_1676091, ILMN_1674780	120	321	13528	2.809553478712357	0.9999999999999992	0.2072537074979326	32.31078144131845
INTERPRO	IPR000504:RNA recognition motif, RNP-1	6	3.9473684210526314	0.025656868993963463	ILMN_2220283, ILMN_1732074, ILMN_1796210, ILMN_1727740, ILMN_2125675, ILMN_2101920, ILMN_1731043, ILMN_1676091, ILMN_2411076	132	211	16659	3.588754847048686	0.999629808838446	0.5462228694249749	29.392211729966988
INTERPRO	IPR012677:Nucleotide-binding, alpha-beta plait	6	3.9473684210526314	0.02658119339719648	ILMN_2220283, ILMN_1732074, ILMN_1796210, ILMN_1727740, ILMN_2125675, ILMN_2101920, ILMN_1731043, ILMN_1676091, ILMN_2411076	132	213	16659	3.5550576184379	0.9997225921680674	0.5250508046950992	30.283863618522588
UP_SEQ_FEATURE	domain:RRM 2	4	2.631578947368421	0.03949682557618704	ILMN_2220283, ILMN_1732074, ILMN_1727740, ILMN_2125675, ILMN_2101920, ILMN_1676091, ILMN_2411076	143	101	19113	5.293360105241294	0.9999999995837452	0.9092792607148839	44.34391185637395
UP_SEQ_FEATURE	domain:RRM 1	4	2.631578947368421	0.03949682557618704	ILMN_2220283, ILMN_1732074, ILMN_1727740, ILMN_2125675, ILMN_2101920, ILMN_1676091, ILMN_2411076	143	101	19113	5.293360105241294	0.9999999995837452	0.9092792607148839	44.34391185637395
SMART	SM00360:RRM	6	3.9473684210526314	0.04956715116726997	ILMN_2220283, ILMN_1732074, ILMN_1796210, ILMN_1727740, ILMN_2125675, ILMN_2101920, ILMN_1731043, ILMN_1676091, ILMN_2411076	87	211	9079	2.9674783461349894	0.9767626601443383	0.4157508912852016	41.263161121045044
KEGG_PATHWAY	hsa03040:Spliceosome	4	2.631578947368421	0.13730392811174336	ILMN_2220283, ILMN_1732074, ILMN_1701753, ILMN_2125675, ILMN_1731043, ILMN_1676091, ILMN_1674780	53	126	5085	3.045822102425876	0.9999977328084712	0.5561686113758577	79.8052548484259
SP_PIR_KEYWORDS	methylation	4	2.631578947368421	0.2651825947759857	ILMN_2220283, ILMN_1732074, ILMN_1701753, ILMN_1669584, ILMN_2125675, ILMN_2101920, ILMN_1676091	143	242	19235	2.223313876206438	1904-01-01 01:00:00	0.7988839174963441	97.91738435221346
Annotation Cluster 16	Enrichment Score: 2.049696275694111
Category	Term	Count	%	PValue	Genes	List Total	Pop Hits	Pop Total	Fold Enrichment	Bonferroni	Benjamini	FDR
INTERPRO	IPR011700:Basic leucine zipper	3	1.9736842105263157	0.006025789270988421	ILMN_2374865, ILMN_1751607, ILMN_1676984	132	15	16659	25.240909090909092	0.840766141830833	0.3075202410137077	7.7741247366166055
INTERPRO	IPR004827:Basic-leucine zipper (bZIP) transcription factor	4	2.631578947368421	0.008359647431265941	ILMN_2374865, ILMN_1751607, ILMN_1676984, ILMN_1806023	132	53	16659	9.524871355060034	0.922075487955252	0.3464497046718492	10.63188766242188
UP_SEQ_FEATURE	domain:Leucine-zipper	5	3.289473684210526	0.009185788671004114	ILMN_2374865, ILMN_1768110, ILMN_1751607, ILMN_1676984, ILMN_1806023	143	110	19113	6.075333757151939	0.9928905874798917	0.5066909281756713	12.557530228534585
SMART	SM00338:BRLZ	4	2.631578947368421	0.013674030561284373	ILMN_2374865, ILMN_1751607, ILMN_1676984, ILMN_1806023	87	53	9079	7.875948818043809	0.6389938227535663	0.2879592027974278	13.42069372701955
Annotation Cluster 17	Enrichment Score: 2.027802842501137
Category	Term	Count	%	PValue	Genes	List Total	Pop Hits	Pop Total	Fold Enrichment	Bonferroni	Benjamini	FDR
SP_PIR_KEYWORDS	ubl conjugation	13	8.552631578947368	0.0014048050433107318	ILMN_1779857, ILMN_1732074, ILMN_1701753, ILMN_1727740, ILMN_1681283, ILMN_1782560, ILMN_2125675, ILMN_2411897, ILMN_2220283, ILMN_2203891, ILMN_1768534, ILMN_1746396, ILMN_2203896, ILMN_1757350, ILMN_2351638, ILMN_2137789, ILMN_1676091, ILMN_1763260, ILMN_1756806, ILMN_1784602	143	588	19235	2.9738713667285097	0.24826838939102325	0.031210994615566645	1.75080291792592
SP_PIR_KEYWORDS	isopeptide bond	8	5.263157894736842	0.009584287800178774	ILMN_1732074, ILMN_1779857, ILMN_1701753, ILMN_1727740, ILMN_1681283, ILMN_2125675, ILMN_2220283, ILMN_2203891, ILMN_2203896, ILMN_1763260, ILMN_1756806, ILMN_1676091, ILMN_2137789, ILMN_1757646	143	319	19235	3.3733038121752856	0.8584346843586822	0.09777777937673238	11.396847504675778
UP_SEQ_FEATURE	cross-link:Glycyl lysine isopeptide (Lys-Gly) (interchain with G-Cter in ubiquitin)	5	3.289473684210526	0.0612936619001749	ILMN_1779857, ILMN_1701753, ILMN_1727740, ILMN_1681283, ILMN_1763260, ILMN_2137789, ILMN_1756806	143	199	19113	3.3582246898829813	0.9999999999999981	0.9663027382565768	60.138717247344765
Annotation Cluster 18	Enrichment Score: 1.9240320705524752
Category	Term	Count	%	PValue	Genes	List Total	Pop Hits	Pop Total	Fold Enrichment	Bonferroni	Benjamini	FDR
GOTERM_MF_FAT	GO:0005125~cytokine activity	8	5.263157894736842	0.0012024324868733487	ILMN_1671509, ILMN_1775501, ILMN_1728106, ILMN_2105573, ILMN_2184373, ILMN_2100209, ILMN_2375879, ILMN_1780546, ILMN_1666733, ILMN_1747355, ILMN_2218856	109	195	12983	4.886567866384381	0.2894360303707204	0.04764151696583907	1.5816945002355753
SP_PIR_KEYWORDS	cytokine	7	4.605263157894736	0.00227493457901999	ILMN_1671509, ILMN_1775501, ILMN_1728106, ILMN_2105573, ILMN_2184373, ILMN_2100209, ILMN_1780546, ILMN_1666733, ILMN_1747355, ILMN_2218856	143	181	19235	5.202063130239926	0.3701904540415616	0.0349394632016049	2.8210457580993165
KEGG_PATHWAY	hsa04620:Toll-like receptor signaling pathway	6	3.9473684210526314	0.0034716103495517217	ILMN_1671509, ILMN_1775501, ILMN_1728106, ILMN_2184373, ILMN_1666733, ILMN_1782560, ILMN_1806023	53	101	5085	5.699607696618719	0.2636378522717546	0.2636378522717546	3.696784180656676
KEGG_PATHWAY	hsa04621:NOD-like receptor signaling pathway	5	3.289473684210526	0.003502891765861824	ILMN_1775501, ILMN_1702691, ILMN_1728106, ILMN_1758939, ILMN_2184373, ILMN_1666733	53	62	5085	7.737370663420573	0.265669170509908	0.14306894706161333	3.729522970072019
GOTERM_BP_FAT	GO:0045069~regulation of viral genome replication	3	1.9736842105263157	0.006516388813002896	ILMN_1671509, ILMN_1728106, ILMN_2184373, ILMN_1666733	120	14	13528	24.157142857142855	0.9999376254485592	0.0814261022681072	10.278430856158938
GOTERM_BP_FAT	GO:0050900~leukocyte migration	4	2.631578947368421	0.013756033236518622	ILMN_1775501, ILMN_1728106, ILMN_2184373, ILMN_1765725, ILMN_1666733, ILMN_1679045	120	57	13528	7.911111111111111	0.9999999987673597	0.14808324599166223	20.530210203030343
GOTERM_BP_FAT	GO:0050792~regulation of viral reproduction	3	1.9736842105263157	0.014447149192043623	ILMN_1671509, ILMN_1728106, ILMN_2184373, ILMN_1666733	120	21	13528	16.104761904761908	0.999999999563525	0.15277319623921282	21.449045491995268
GOTERM_BP_FAT	GO:0048584~positive regulation of response to stimulus	7	4.605263157894736	0.017937327094358912	ILMN_1775501, ILMN_1728106, ILMN_1758939, ILMN_2184373, ILMN_2375879, ILMN_1780546, ILMN_1666733, ILMN_1688423	120	236	13528	3.3437853107344635	0.9999999999977188	0.1753953740583527	25.938686075389093
BIOCARTA	h_nthiPathway:NFkB activation by Nontypeable Hemophilus influenzae	3	1.9736842105263157	0.07762516830353591	ILMN_1775501, ILMN_1728106, ILMN_2184373, ILMN_1666733	29	24	1437	6.19396551724138	0.9999001268774566	0.9536037504047755	60.10622783052628
BBID	58.(CD40L)_immnosurveillance	3	1.9736842105263157	0.09518305019287028	ILMN_1671509, ILMN_1728106, ILMN_2184373, ILMN_1666733	13	16	358	5.163461538461538	0.981700926446062	0.981700926446062	59.952753633966374
GOTERM_BP_FAT	GO:0030155~regulation of cell adhesion	4	2.631578947368421	0.1199658550186734	ILMN_1775501, ILMN_2203891, ILMN_1728106, ILMN_2184373, ILMN_2203896, ILMN_1666733	120	137	13528	3.291484184914842	1904-01-01 01:00:00	0.5530809073669101	87.99778786411122
Annotation Cluster 19	Enrichment Score: 1.8786624160410583
Category	Term	Count	%	PValue	Genes	List Total	Pop Hits	Pop Total	Fold Enrichment	Bonferroni	Benjamini	FDR
GOTERM_BP_FAT	GO:0030218~erythrocyte differentiation	4	2.631578947368421	0.006340054190088783	ILMN_2086095, ILMN_1793990, ILMN_2375879, ILMN_2357770, ILMN_2259633	120	43	13528	10.486821705426356	0.9999188744024127	0.07997875187916481	10.013876822702661
GOTERM_BP_FAT	GO:0034101~erythrocyte homeostasis	4	2.631578947368421	0.009111480177368124	ILMN_2086095, ILMN_1793990, ILMN_2375879, ILMN_2357770, ILMN_2259633	120	49	13528	9.202721088435375	0.9999987036445853	0.10766671455641486	14.088283310885153
GOTERM_BP_FAT	GO:0030099~myeloid cell differentiation	5	3.289473684210526	0.009112071020492872	ILMN_2086095, ILMN_1728106, ILMN_1793990, ILMN_2375879, ILMN_2357770, ILMN_2259633	120	93	13528	6.060931899641576	0.9999987047888722	0.1068257964430126	14.089133151436407
GOTERM_BP_FAT	GO:0048872~homeostasis of number of cells	4	2.631578947368421	0.05808330700808709	ILMN_2086095, ILMN_1793990, ILMN_2375879, ILMN_2357770, ILMN_2259633	120	100	13528	4.509333333333333	1904-01-01 01:00:00	0.3652127117717173	62.94268702375756
Annotation Cluster 20	Enrichment Score: 1.8043022262170465
Category	Term	Count	%	PValue	Genes	List Total	Pop Hits	Pop Total	Fold Enrichment	Bonferroni	Benjamini	FDR
GOTERM_BP_FAT	GO:0043408~regulation of MAPKKK cascade	8	5.263157894736842	4.848890165608615E-5	ILMN_1775501, ILMN_1728106, ILMN_1758939, ILMN_1746396, ILMN_1665943, ILMN_1780546, ILMN_1768110, ILMN_1757350, ILMN_1688423	120	109	13528	8.27400611620795	0.06929582734846118	0.002868430347780837	0.0804114490831398
GOTERM_BP_FAT	GO:0051726~regulation of cell cycle	12	7.894736842105263	1.5965336724003254E-4	ILMN_1775501, ILMN_1746494, ILMN_2383934, ILMN_2086095, ILMN_1728106, ILMN_1765725, ILMN_1793990, ILMN_1780546, ILMN_1714820, ILMN_1768110, ILMN_1658494, ILMN_1784602, ILMN_1806023, ILMN_1707748, ILMN_1679045	120	331	13528	4.08700906344411	0.21058689418486987	0.0062034552983414315	0.2645314901055573
GOTERM_BP_FAT	GO:0043405~regulation of MAP kinase activity	8	5.263157894736842	2.4406906575596992E-4	ILMN_1801584, ILMN_1775501, ILMN_1728106, ILMN_1677466, ILMN_1665943, ILMN_1768110, ILMN_1688423, ILMN_1712959	120	141	13528	6.396217494089834	0.303376652281388	0.008182485291659658	0.40413491806851054
GOTERM_BP_FAT	GO:0046328~regulation of JNK cascade	6	3.9473684210526314	2.6241403938433573E-4	ILMN_1775501, ILMN_1728106, ILMN_1758939, ILMN_1665943, ILMN_1768110, ILMN_1688423	120	65	13528	10.406153846153847	0.3220530187975561	0.008600275170985605	0.43444882940766316
GOTERM_BP_FAT	GO:0032642~regulation of chemokine production	4	2.631578947368421	2.7955013983638996E-4	ILMN_1775501, ILMN_1728106, ILMN_1758939, ILMN_1681283, ILMN_1763260	120	15	13528	30.06222222222222	0.3390463989560555	0.008961164592197868	0.46275732166448647
GOTERM_BP_FAT	GO:0070302~regulation of stress-activated protein kinase signaling pathway	6	3.9473684210526314	3.472065905110746E-4	ILMN_1775501, ILMN_1728106, ILMN_1758939, ILMN_1665943, ILMN_1768110, ILMN_1688423	120	69	13528	9.802898550724638	0.40208235402734505	0.010033681202220368	0.5744505485680507
GOTERM_BP_FAT	GO:0000187~activation of MAPK activity	6	3.9473684210526314	7.698902323249061E-4	ILMN_1801584, ILMN_1775501, ILMN_1728106, ILMN_1665943, ILMN_1768110, ILMN_1688423	120	82	13528	8.24878048780488	0.6803876988946699	0.017395332271147534	1.2695919067438943
GOTERM_BP_FAT	GO:0042325~regulation of phosphorylation	13	8.552631578947368	8.159355334204871E-4	ILMN_1775501, ILMN_1677466, ILMN_1712959, ILMN_1801584, ILMN_2203891, ILMN_1728106, ILMN_2203896, ILMN_1665943, ILMN_1780546, ILMN_1768110, ILMN_1688423, ILMN_1658494, ILMN_1784602, ILMN_1806023	120	466	13528	3.1449213161659513	0.7014726667867466	0.018149843557345613	1.3450410704498261
GOTERM_BP_FAT	GO:0043410~positive regulation of MAPKKK cascade	5	3.289473684210526	8.215653874098789E-4	ILMN_1775501, ILMN_1728106, ILMN_1758939, ILMN_1746396, ILMN_1780546, ILMN_1757350	120	48	13528	11.743055555555555	0.7039534068422613	0.018003699284865338	1.3542623494144035
GOTERM_BP_FAT	GO:0001932~regulation of protein amino acid phosphorylation	8	5.263157894736842	8.346320512330239E-4	ILMN_1775501, ILMN_2203891, ILMN_1728106, ILMN_2203896, ILMN_1665943, ILMN_1780546, ILMN_1768110, ILMN_1688423, ILMN_1806023	120	173	13528	5.213102119460501	0.7096320000970382	0.018021028909049774	1.3756614442051007
GOTERM_BP_FAT	GO:0019220~regulation of phosphate metabolic process	13	8.552631578947368	0.0011522672434300003	ILMN_1775501, ILMN_1677466, ILMN_1712959, ILMN_1801584, ILMN_2203891, ILMN_1728106, ILMN_2203896, ILMN_1665943, ILMN_1780546, ILMN_1768110, ILMN_1688423, ILMN_1658494, ILMN_1784602, ILMN_1806023	120	485	13528	3.0217182130584197	0.8186799758899587	0.022509353792772524	1.89450828694524
GOTERM_BP_FAT	GO:0051174~regulation of phosphorus metabolic process	13	8.552631578947368	0.0011522672434300003	ILMN_1775501, ILMN_1677466, ILMN_1712959, ILMN_1801584, ILMN_2203891, ILMN_1728106, ILMN_2203896, ILMN_1665943, ILMN_1780546, ILMN_1768110, ILMN_1688423, ILMN_1658494, ILMN_1784602, ILMN_1806023	120	485	13528	3.0217182130584197	0.8186799758899587	0.022509353792772524	1.89450828694524
GOTERM_BP_FAT	GO:0031399~regulation of protein modification process	10	6.578947368421052	0.001174606829882844	ILMN_1775501, ILMN_2203891, ILMN_1746494, ILMN_1728106, ILMN_2203896, ILMN_1665943, ILMN_1780546, ILMN_1768110, ILMN_1744239, ILMN_1688423, ILMN_1806023	120	295	13528	3.821468926553672	0.8245875436143039	0.022642552361789692	1.930902566847581
GOTERM_BP_FAT	GO:0000165~MAPKKK cascade	8	5.263157894736842	0.0011961189791274524	ILMN_1801584, ILMN_1775501, ILMN_1728106, ILMN_1677466, ILMN_1665943, ILMN_1768110, ILMN_1688423, ILMN_1712959	120	184	13528	4.901449275362319	0.830094433500822	0.022756712106342336	1.9659368454402748
GOTERM_BP_FAT	GO:0010627~regulation of protein kinase cascade	9	5.921052631578947	0.0015941622545090086	ILMN_1775501, ILMN_1702691, ILMN_1728106, ILMN_1758939, ILMN_1746396, ILMN_1665943, ILMN_1780546, ILMN_1768110, ILMN_1757350, ILMN_1688423	120	249	13528	4.074698795180723	0.9058473778448919	0.02874947974703823	2.612064273132142
GOTERM_BP_FAT	GO:0043406~positive regulation of MAP kinase activity	6	3.9473684210526314	0.0020449695449808155	ILMN_1801584, ILMN_1775501, ILMN_1728106, ILMN_1665943, ILMN_1768110, ILMN_1688423	120	102	13528	6.631372549019608	0.9517664683130849	0.035038493899378076	3.339007990527354
GOTERM_BP_FAT	GO:0080135~regulation of cellular response to stress	6	3.9473684210526314	0.0021344344706178187	ILMN_1775501, ILMN_1728106, ILMN_1758939, ILMN_1665943, ILMN_1768110, ILMN_1688423	120	103	13528	6.566990291262137	0.9577637252869025	0.03612747699331753	3.4826658219509588
GOTERM_BP_FAT	GO:0051090~regulation of transcription factor activity	6	3.9473684210526314	0.0021344344706178187	ILMN_2086095, ILMN_1775501, ILMN_2203891, ILMN_1728106, ILMN_1758939, ILMN_2203896, ILMN_1793990, ILMN_1676984	120	103	13528	6.566990291262137	0.9577637252869025	0.03612747699331753	3.4826658219509588
SP_PIR_KEYWORDS	cytokine	7	4.605263157894736	0.00227493457901999	ILMN_1671509, ILMN_1775501, ILMN_1728106, ILMN_2105573, ILMN_2184373, ILMN_2100209, ILMN_1780546, ILMN_1666733, ILMN_1747355, ILMN_2218856	143	181	19235	5.202063130239926	0.3701904540415616	0.0349394632016049	2.8210457580993165
GOTERM_BP_FAT	GO:0043507~positive regulation of JUN kinase activity	4	2.631578947368421	0.002733055824473753	ILMN_1775501, ILMN_1665943, ILMN_1768110, ILMN_1688423	120	32	13528	14.091666666666665	0.9826332359135898	0.04310009859406028	4.4387486472357125
GOTERM_BP_FAT	GO:0032268~regulation of cellular protein metabolic process	12	7.894736842105263	0.0030474877800371713	ILMN_1775501, ILMN_1746494, ILMN_2279635, ILMN_1708627, ILMN_2203891, ILMN_1728106, ILMN_2203896, ILMN_1665943, ILMN_1768110, ILMN_1780546, ILMN_1744239, ILMN_1688423, ILMN_1806023	120	474	13528	2.8540084388185654	0.9891133777974049	0.04694956350829005	4.937368692612276
GOTERM_BP_FAT	GO:0045859~regulation of protein kinase activity	10	6.578947368421052	0.00339914194248789	ILMN_1801584, ILMN_1775501, ILMN_1728106, ILMN_1677466, ILMN_1665943, ILMN_1768110, ILMN_1688423, ILMN_1658494, ILMN_1784602, ILMN_1712959	120	345	13528	3.2676328502415455	0.9935437363744671	0.051172409717869405	5.492118458247431
KEGG_PATHWAY	hsa04621:NOD-like receptor signaling pathway	5	3.289473684210526	0.003502891765861824	ILMN_1775501, ILMN_1702691, ILMN_1728106, ILMN_1758939, ILMN_2184373, ILMN_1666733	53	62	5085	7.737370663420573	0.265669170509908	0.14306894706161333	3.729522970072019
GOTERM_BP_FAT	GO:0043506~regulation of JUN kinase activity	4	2.631578947368421	0.004147075088629989	ILMN_1775501, ILMN_1665943, ILMN_1768110, ILMN_1688423	120	37	13528	12.187387387387387	0.9978762859574841	0.05855477031691558	6.661915410570074
GOTERM_BP_FAT	GO:0043549~regulation of kinase activity	10	6.578947368421052	0.004252289049712303	ILMN_1801584, ILMN_1775501, ILMN_1728106, ILMN_1677466, ILMN_1665943, ILMN_1768110, ILMN_1688423, ILMN_1658494, ILMN_1784602, ILMN_1712959	120	357	13528	3.1577964519140984	0.9981839071204258	0.05943310287049319	6.825378276870387
GOTERM_BP_FAT	GO:0051101~regulation of DNA binding	6	3.9473684210526314	0.004278487565888129	ILMN_2086095, ILMN_1775501, ILMN_2203891, ILMN_1728106, ILMN_1758939, ILMN_2203896, ILMN_1793990, ILMN_1676984	120	121	13528	5.5900826446281	0.9982533123629409	0.0592313450550328	6.866039050047512
GOTERM_BP_FAT	GO:0002684~positive regulation of immune system process	8	5.263157894736842	0.005051638832423355	ILMN_1780582, ILMN_1775501, ILMN_1758939, ILMN_2328666, ILMN_2375879, ILMN_1782560, ILMN_1688423, ILMN_1784602, ILMN_1733666	120	238	13528	3.7893557422969186	0.9994471577465684	0.06831345658133181	8.058509809023384
KEGG_PATHWAY	hsa04010:MAPK signaling pathway	9	5.921052631578947	0.005218776851243629	ILMN_1775501, ILMN_1728106, ILMN_1656501, ILMN_1677466, ILMN_1665943, ILMN_1768110, ILMN_1676984, ILMN_1712959, ILMN_1806023	53	267	5085	3.2340470638117447	0.36900347048986837	0.1087352246070129	5.509950695553123
GOTERM_BP_FAT	GO:0001817~regulation of cytokine production	7	4.605263157894736	0.005267288210771535	ILMN_1780582, ILMN_1775501, ILMN_1728106, ILMN_1758939, ILMN_2328666, ILMN_1681283, ILMN_1782560, ILMN_1688423, ILMN_1763260	120	181	13528	4.359852670349908	0.9995989686452158	0.06924259857175064	8.388548841909383
GOTERM_BP_FAT	GO:0051338~regulation of transferase activity	10	6.578947368421052	0.005545019258810875	ILMN_1801584, ILMN_1775501, ILMN_1728106, ILMN_1677466, ILMN_1665943, ILMN_1768110, ILMN_1688423, ILMN_1658494, ILMN_1784602, ILMN_1712959	120	372	13528	3.030465949820788	0.9997348000189953	0.07150420477599018	8.81196025431208
GOTERM_BP_FAT	GO:0001819~positive regulation of cytokine production	5	3.289473684210526	0.008135780351278366	ILMN_1780582, ILMN_1775501, ILMN_1728106, ILMN_1758939, ILMN_2328666, ILMN_1681283, ILMN_1763260	120	90	13528	6.262962962962963	0.9999944314316039	0.09904170972782289	12.67405327836093
GOTERM_BP_FAT	GO:0042108~positive regulation of cytokine biosynthetic process	4	2.631578947368421	0.008608036735579503	ILMN_1775501, ILMN_1728106, ILMN_1782560, ILMN_1688423	120	48	13528	9.394444444444444	0.9999972493934904	0.10282634470507701	13.36127600193352
GOTERM_BP_FAT	GO:0046330~positive regulation of JNK cascade	3	1.9736842105263157	0.009572730896073474	ILMN_1775501, ILMN_1728106, ILMN_1758939	120	17	13528	19.894117647058824	0.9999993494892236	0.11106527454657611	14.749325580661543
GOTERM_BP_FAT	GO:0006793~phosphorus metabolic process	17	11.18421052631579	0.01111959335332869	ILMN_1758474, ILMN_1775501, ILMN_2344956, ILMN_1677466, ILMN_1712959, ILMN_1785988, ILMN_1801584, ILMN_2203891, ILMN_1728106, ILMN_1758939, ILMN_1656501, ILMN_2203896, ILMN_1665943, ILMN_1768110, ILMN_1780546, ILMN_1672191, ILMN_1688423, ILMN_1707748	120	973	13528	1.969647139431312	0.9999999357421273	0.12408208144434207	16.931489877387463
GOTERM_BP_FAT	GO:0006796~phosphate metabolic process	17	11.18421052631579	0.01111959335332869	ILMN_1758474, ILMN_1775501, ILMN_2344956, ILMN_1677466, ILMN_1712959, ILMN_1785988, ILMN_1801584, ILMN_2203891, ILMN_1728106, ILMN_1758939, ILMN_1656501, ILMN_2203896, ILMN_1665943, ILMN_1768110, ILMN_1780546, ILMN_1672191, ILMN_1688423, ILMN_1707748	120	973	13528	1.969647139431312	0.9999999357421273	0.12408208144434207	16.931489877387463
GOTERM_BP_FAT	GO:0051098~regulation of binding	6	3.9473684210526314	0.011288341317320278	ILMN_2086095, ILMN_1775501, ILMN_2203891, ILMN_1728106, ILMN_1758939, ILMN_2203896, ILMN_1793990, ILMN_1676984	120	153	13528	4.420915032679739	0.9999999500932264	0.12491772966583292	17.16634134967816
GOTERM_BP_FAT	GO:0032755~positive regulation of interleukin-6 production	3	1.9736842105263157	0.011899331338619	ILMN_1775501, ILMN_1728106, ILMN_1758939	120	19	13528	1904-01-01 17:08:00	0.9999999800213053	0.13028983874522604	18.01146500219033
GOTERM_BP_FAT	GO:0050900~leukocyte migration	4	2.631578947368421	0.013756033236518622	ILMN_1775501, ILMN_1728106, ILMN_2184373, ILMN_1765725, ILMN_1666733, ILMN_1679045	120	57	13528	7.911111111111111	0.9999999987673597	0.14808324599166223	20.530210203030343
GOTERM_BP_FAT	GO:0044093~positive regulation of molecular function	12	7.894736842105263	0.014134001659904092	ILMN_1775501, ILMN_1746494, ILMN_2339955, ILMN_1689525, ILMN_1681283, ILMN_1804988, ILMN_1801584, ILMN_1758939, ILMN_1728106, ILMN_1782305, ILMN_1665943, ILMN_1768110, ILMN_1688423, ILMN_1763260	120	586	13528	2.3085324232081916	0.9999999993012968	0.15076961351401397	21.033961311232318
GOTERM_BP_FAT	GO:0070304~positive regulation of stress-activated protein kinase signaling pathway	3	1.9736842105263157	0.014447149192043623	ILMN_1775501, ILMN_1728106, ILMN_1758939	120	21	13528	16.104761904761908	0.999999999563525	0.15277319623921282	21.449045491995268
GOTERM_BP_FAT	GO:0007254~JNK cascade	4	2.631578947368421	0.015091677738537526	ILMN_1728106, ILMN_1665943, ILMN_1768110, ILMN_1688423	120	59	13528	7.6429378531073455	0.9999999998343504	0.1557713659566965	22.296938198364114
GOTERM_BP_FAT	GO:0009967~positive regulation of signal transduction	8	5.263157894736842	0.015388430143642358	ILMN_1775501, ILMN_1728106, ILMN_1758939, ILMN_1746396, ILMN_2375879, ILMN_1780546, ILMN_1681283, ILMN_1757350, ILMN_1688423, ILMN_1763260	120	295	13528	3.0571751412429378	0.9999999998939848	0.15751447050265666	22.684424693733995
GOTERM_BP_FAT	GO:0043085~positive regulation of catalytic activity	11	7.236842105263158	0.016324801706073318	ILMN_1775501, ILMN_1746494, ILMN_2339955, ILMN_1689525, ILMN_1681283, ILMN_1804988, ILMN_1801584, ILMN_1728106, ILMN_1782305, ILMN_1665943, ILMN_1768110, ILMN_1688423, ILMN_1763260	120	520	13528	2.38474358974359	0.9999999999740941	0.16409417838835416	23.895227734686053
GOTERM_BP_FAT	GO:0007243~protein kinase cascade	9	5.921052631578947	0.01642941751457153	ILMN_1801584, ILMN_1775501, ILMN_1728106, ILMN_1677466, ILMN_1665943, ILMN_1780546, ILMN_1768110, ILMN_1688423, ILMN_1712959	120	370	13528	2.742162162162162	0.9999999999778695	0.16396162090436395	24.029392097933332
GOTERM_BP_FAT	GO:0048584~positive regulation of response to stimulus	7	4.605263157894736	0.017937327094358912	ILMN_1775501, ILMN_1728106, ILMN_1758939, ILMN_2184373, ILMN_2375879, ILMN_1780546, ILMN_1666733, ILMN_1688423	120	236	13528	3.3437853107344635	0.9999999999977188	0.1753953740583527	25.938686075389093
GOTERM_BP_FAT	GO:0031098~stress-activated protein kinase signaling pathway	4	2.631578947368421	0.01797582144670921	ILMN_1728106, ILMN_1665943, ILMN_1768110, ILMN_1688423	120	63	13528	7.157671957671957	0.9999999999978475	0.17460102297466595	25.986831632742845
GOTERM_BP_FAT	GO:0007257~activation of JUN kinase activity	3	1.9736842105263157	0.021730395296048047	ILMN_1665943, ILMN_1768110, ILMN_1688423	120	26	13528	13.007692307692308	0.9999999999999926	0.19735938717312895	30.54397035032269
GOTERM_BP_FAT	GO:0031401~positive regulation of protein modification process	6	3.9473684210526314	0.024685936407974052	ILMN_1775501, ILMN_2203891, ILMN_1746494, ILMN_1728106, ILMN_2203896, ILMN_1780546, ILMN_1688423	120	187	13528	3.617112299465241	0.9999999999999999	0.2161550546371227	33.9443740167253
GOTERM_BP_FAT	GO:0010647~positive regulation of cell communication	8	5.263157894736842	0.02614172972374997	ILMN_1775501, ILMN_1728106, ILMN_1758939, ILMN_1746396, ILMN_2375879, ILMN_1780546, ILMN_1681283, ILMN_1757350, ILMN_1688423, ILMN_1763260	120	329	13528	2.741236068895643	1904-01-01 01:00:00	0.22488697040296635	35.56118419711207
GOTERM_BP_FAT	GO:0042035~regulation of cytokine biosynthetic process	4	2.631578947368421	0.027383051101214518	ILMN_1775501, ILMN_1728106, ILMN_1782560, ILMN_1688423	120	74	13528	6.093693693693694	1904-01-01 01:00:00	0.23041985459590042	36.910352163278645
GOTERM_BP_FAT	GO:0006468~protein amino acid phosphorylation	12	7.894736842105263	0.032864995565373936	ILMN_1758474, ILMN_1775501, ILMN_1785988, ILMN_1801584, ILMN_2203891, ILMN_1758939, ILMN_1728106, ILMN_2203896, ILMN_1665943, ILMN_1768110, ILMN_1780546, ILMN_1688423, ILMN_1707748	120	667	13528	2.0281859070464767	1904-01-01 01:00:00	0.2618622526568215	42.55731316051187
GOTERM_BP_FAT	GO:0043407~negative regulation of MAP kinase activity	3	1.9736842105263157	0.039801441458891536	ILMN_1775501, ILMN_1677466, ILMN_1712959	120	36	13528	9.394444444444444	1904-01-01 01:00:00	0.2994738584712382	49.022993251768966
GOTERM_BP_FAT	GO:0032675~regulation of interleukin-6 production	3	1.9736842105263157	0.039801441458891536	ILMN_1775501, ILMN_1728106, ILMN_1758939	120	36	13528	9.394444444444444	1904-01-01 01:00:00	0.2994738584712382	49.022993251768966
GOTERM_BP_FAT	GO:0006469~negative regulation of protein kinase activity	4	2.631578947368421	0.04127867524992731	ILMN_1775501, ILMN_1677466, ILMN_1784602, ILMN_1712959	120	87	13528	5.183141762452108	1904-01-01 01:00:00	0.3058695655723471	50.30858129158715
GOTERM_BP_FAT	GO:0001934~positive regulation of protein amino acid phosphorylation	4	2.631578947368421	0.04367849196005374	ILMN_1775501, ILMN_1728106, ILMN_1780546, ILMN_1688423	120	89	13528	5.066666666666667	1904-01-01 01:00:00	0.3162294292914447	52.33231560102555
GOTERM_BP_FAT	GO:0009628~response to abiotic stimulus	8	5.263157894736842	0.04378434685405898	ILMN_1775501, ILMN_1728106, ILMN_2199439, ILMN_1780546, ILMN_1768110, ILMN_1706434, ILMN_1784602, ILMN_1662795, ILMN_1806023	120	368	13528	2.4507246376811596	1904-01-01 01:00:00	0.3153841873187069	52.4197729041972
GOTERM_BP_FAT	GO:0033673~negative regulation of kinase activity	4	2.631578947368421	0.044904102706130086	ILMN_1775501, ILMN_1677466, ILMN_1784602, ILMN_1712959	120	90	13528	5.01037037037037	1904-01-01 01:00:00	0.319154681306442	53.33572745891284
GOTERM_BP_FAT	GO:0045860~positive regulation of protein kinase activity	6	3.9473684210526314	0.047016027434457895	ILMN_1801584, ILMN_1775501, ILMN_1728106, ILMN_1665943, ILMN_1768110, ILMN_1688423	120	223	13528	3.0331838565022426	1904-01-01 01:00:00	0.3271458474534845	55.01834765559206
GOTERM_BP_FAT	GO:0016310~phosphorylation	13	8.552631578947368	0.04877786541209867	ILMN_1775501, ILMN_1758474, ILMN_1785988, ILMN_1801584, ILMN_2203891, ILMN_1758939, ILMN_1728106, ILMN_2203896, ILMN_1665943, ILMN_1780546, ILMN_1768110, ILMN_1672191, ILMN_1688423, ILMN_1707748	120	800	13528	1.8319166666666669	1904-01-01 01:00:00	0.332827623087005	56.37825120486213
GOTERM_BP_FAT	GO:0051092~positive regulation of NF-kappaB transcription factor activity	3	1.9736842105263157	0.050364589419928	ILMN_1775501, ILMN_1728106, ILMN_1758939	120	41	13528	8.24878048780488	1904-01-01 01:00:00	0.3387984091374655	57.56983442992096
GOTERM_BP_FAT	GO:0051348~negative regulation of transferase activity	4	2.631578947368421	0.05261265092854291	ILMN_1775501, ILMN_1677466, ILMN_1784602, ILMN_1712959	120	96	13528	4.697222222222222	1904-01-01 01:00:00	0.348216348449788	59.20578492938979
GOTERM_BP_FAT	GO:0033674~positive regulation of kinase activity	6	3.9473684210526314	0.053205547127179315	ILMN_1801584, ILMN_1775501, ILMN_1728106, ILMN_1665943, ILMN_1768110, ILMN_1688423	120	231	13528	2.928138528138528	1904-01-01 01:00:00	0.34994436762797676	59.627260155065855
GOTERM_BP_FAT	GO:0042327~positive regulation of phosphorylation	4	2.631578947368421	0.05395576332030086	ILMN_1775501, ILMN_1728106, ILMN_1780546, ILMN_1688423	120	97	13528	4.648797250859107	1904-01-01 01:00:00	0.35101292501646597	60.15470649888061
GOTERM_BP_FAT	GO:0032270~positive regulation of cellular protein metabolic process	6	3.9473684210526314	0.054823922195329416	ILMN_1775501, ILMN_2203891, ILMN_1746494, ILMN_1728106, ILMN_2203896, ILMN_1780546, ILMN_1688423	120	233	13528	2.9030042918454937	1904-01-01 01:00:00	0.35415628875960703	60.75698958091195
GOTERM_BP_FAT	GO:0010562~positive regulation of phosphorus metabolic process	4	2.631578947368421	0.05808330700808709	ILMN_1775501, ILMN_1728106, ILMN_1780546, ILMN_1688423	120	100	13528	4.509333333333333	1904-01-01 01:00:00	0.3652127117717173	62.94268702375756
GOTERM_BP_FAT	GO:0045937~positive regulation of phosphate metabolic process	4	2.631578947368421	0.05808330700808709	ILMN_1775501, ILMN_1728106, ILMN_1780546, ILMN_1688423	120	100	13528	4.509333333333333	1904-01-01 01:00:00	0.3652127117717173	62.94268702375756
GOTERM_BP_FAT	GO:0010740~positive regulation of protein kinase cascade	5	3.289473684210526	0.05983537227080851	ILMN_1775501, ILMN_1728106, ILMN_1758939, ILMN_1746396, ILMN_1780546, ILMN_1757350	120	167	13528	3.3752495009980037	1904-01-01 01:00:00	0.3696661336689503	64.06979563538306
GOTERM_BP_FAT	GO:0051347~positive regulation of transferase activity	6	3.9473684210526314	0.06071201543400579	ILMN_1801584, ILMN_1775501, ILMN_1728106, ILMN_1665943, ILMN_1768110, ILMN_1688423	120	240	13528	2.8183333333333334	1904-01-01 01:00:00	0.3725737538326489	64.62157392803667
GOTERM_BP_FAT	GO:0051247~positive regulation of protein metabolic process	6	3.9473684210526314	0.06334193274306942	ILMN_1775501, ILMN_2203891, ILMN_1746494, ILMN_1728106, ILMN_2203896, ILMN_1780546, ILMN_1688423	120	243	13528	2.7835390946502057	1904-01-01 01:00:00	0.37815206227452913	66.22951006962509
GOTERM_BP_FAT	GO:0051240~positive regulation of multicellular organismal process	6	3.9473684210526314	0.06423273849523117	ILMN_1780582, ILMN_1775501, ILMN_1728106, ILMN_1758939, ILMN_2328666, ILMN_2199439, ILMN_1681283, ILMN_1763260, ILMN_1662795	120	244	13528	2.7721311475409838	1904-01-01 01:00:00	0.37810396961725545	66.75839645581999
GOTERM_BP_FAT	GO:0043122~regulation of I-kappaB kinase/NF-kappaB cascade	4	2.631578947368421	0.06827421395114916	ILMN_1775501, ILMN_1702691, ILMN_1728106, ILMN_1758939	120	107	13528	4.214330218068536	1904-01-01 01:00:00	0.39125614643472306	69.06161119794272
GOTERM_BP_FAT	GO:0044092~negative regulation of molecular function	7	4.605263157894736	0.0744283719749557	ILMN_2086095, ILMN_1775501, ILMN_2203891, ILMN_2203896, ILMN_1677466, ILMN_1793990, ILMN_1676984, ILMN_1784602, ILMN_1712959	120	334	13528	2.3626746506986027	1904-01-01 01:00:00	0.41448423026103576	72.28269134422946
GOTERM_BP_FAT	GO:0010564~regulation of cell cycle process	4	2.631578947368421	0.07921888971991597	ILMN_1775501, ILMN_1728106, ILMN_1765725, ILMN_1780546, ILMN_1679045	120	114	13528	3.9555555555555557	1904-01-01 01:00:00	0.4306601695143062	74.56897438871235
GOTERM_BP_FAT	GO:0007242~intracellular signaling cascade	17	11.18421052631579	0.08386466323677388	ILMN_1775501, ILMN_1753663, ILMN_1743241, ILMN_2120022, ILMN_1677466, ILMN_1712959, ILMN_1801584, ILMN_1775405, ILMN_2410864, ILMN_2203891, ILMN_1728106, ILMN_2184373, ILMN_1786532, ILMN_1746396, ILMN_2203896, ILMN_1665943, ILMN_1768110, ILMN_1666733, ILMN_1780546, ILMN_1757350, ILMN_2259633, ILMN_1688423	120	1256	13528	1.5258492569002122	1904-01-01 01:00:00	0.4454774924826286	76.61593097283013
GOTERM_BP_FAT	GO:0051048~negative regulation of secretion	3	1.9736842105263157	0.08433050872804197	ILMN_1775501, ILMN_1728106, ILMN_1780546	120	55	13528	6.149090909090909	1904-01-01 01:00:00	0.4444123100387216	76.81241239754699
GOTERM_BP_FAT	GO:0051091~positive regulation of transcription factor activity	3	1.9736842105263157	0.09775872597181798	ILMN_1775501, ILMN_1728106, ILMN_1758939	120	60	13528	5.636666666666667	1904-01-01 01:00:00	0.4904049019675889	81.85258057694486
GOTERM_BP_FAT	GO:0046883~regulation of hormone secretion	3	1.9736842105263157	0.11459842275693422	ILMN_1775501, ILMN_1728106, ILMN_1780546	120	66	13528	5.124242424242424	1904-01-01 01:00:00	0.5371420356093761	86.72388611224525
GOTERM_BP_FAT	GO:0033043~regulation of organelle organization	5	3.289473684210526	0.12444848771835854	ILMN_1775501, ILMN_1728106, ILMN_1655561, ILMN_1746396, ILMN_1765725, ILMN_1757350, ILMN_1679045	120	217	13528	2.597542242703533	1904-01-01 01:00:00	0.5626420949145349	88.97272448722795
GOTERM_BP_FAT	GO:0043388~positive regulation of DNA binding	3	1.9736842105263157	0.12620734228607816	ILMN_1775501, ILMN_1728106, ILMN_1758939	120	70	13528	4.831428571428572	1904-01-01 01:00:00	0.565048385944765	89.33452472705245
GOTERM_BP_FAT	GO:0031349~positive regulation of defense response	3	1.9736842105263157	0.13509035816841647	ILMN_1758939, ILMN_1780546, ILMN_1688423	120	73	13528	4.632876712328768	1904-01-01 01:00:00	0.5885933209520395	90.99755050077316
GOTERM_BP_FAT	GO:0007346~regulation of mitotic cell cycle	4	2.631578947368421	0.14992151628762587	ILMN_1775501, ILMN_1728106, ILMN_1765725, ILMN_1707748, ILMN_1679045	120	152	13528	2.966666666666667	1904-01-01 01:00:00	0.6238852340385802	93.24316565646652
GOTERM_BP_FAT	GO:0051099~positive regulation of binding	3	1.9736842105263157	0.15019101814546099	ILMN_1775501, ILMN_1728106, ILMN_1758939	120	78	13528	4.3358974358974365	1904-01-01 01:00:00	0.6231104896908937	93.27861537438719
GOTERM_BP_FAT	GO:0043123~positive regulation of I-kappaB kinase/NF-kappaB cascade	3	1.9736842105263157	0.21002445648834137	ILMN_1775501, ILMN_1728106, ILMN_1758939	120	97	13528	3.4865979381443304	1904-01-01 01:00:00	0.7242825554844369	97.99812657917803
GOTERM_BP_FAT	GO:0002697~regulation of immune effector process	3	1.9736842105263157	0.2229447207778913	ILMN_1775501, ILMN_1728106, ILMN_1688423	120	101	13528	3.348514851485149	1904-01-01 01:00:00	0.744211739745977	98.47726149588219
GOTERM_BP_FAT	GO:0043086~negative regulation of catalytic activity	5	3.289473684210526	0.22717745525105276	ILMN_1775501, ILMN_2203891, ILMN_2203896, ILMN_1677466, ILMN_1784602, ILMN_1712959	120	277	13528	2.0348977135980744	1904-01-01 01:00:00	0.7503918522079831	98.60917573677817
GOTERM_BP_FAT	GO:0033554~cellular response to stress	8	5.263157894736842	0.23080412810286188	ILMN_1728106, ILMN_1665943, ILMN_1768110, ILMN_1681283, ILMN_1676984, ILMN_1688423, ILMN_1763260, ILMN_1784602, ILMN_1806023	120	566	13528	1.593404004711425	1904-01-01 01:00:00	0.7541396459090531	98.71358202703246
GOTERM_BP_FAT	GO:0009617~response to bacterium	4	2.631578947368421	0.24122552692460975	ILMN_1775501, ILMN_1728106, ILMN_1758939, ILMN_1806023	120	193	13528	2.336442141623489	1904-01-01 01:00:00	0.7665797513886479	98.97411048661696
GOTERM_BP_FAT	GO:0051046~regulation of secretion	4	2.631578947368421	0.2624625967270224	ILMN_1775501, ILMN_1728106, ILMN_1780546, ILMN_1688423	120	202	13528	2.2323432343234324	1904-01-01 01:00:00	0.7932986660379373	99.35942313903658
GOTERM_BP_FAT	GO:0051051~negative regulation of transport	3	1.9736842105263157	0.33348672156070824	ILMN_1775501, ILMN_1728106, ILMN_1780546	120	135	13528	2.5051851851851854	1904-01-01 01:00:00	0.8632387531099626	99.88059205851113
GOTERM_BP_FAT	GO:0050778~positive regulation of immune response	3	1.9736842105263157	0.3654193021447006	ILMN_1775501, ILMN_1758939, ILMN_1688423	120	145	13528	2.3324137931034485	1904-01-01 01:00:00	0.8877284807640828	99.94711803863747
GOTERM_BP_FAT	GO:0060341~regulation of cellular localization	4	2.631578947368421	0.3729752997189881	ILMN_1775501, ILMN_1728106, ILMN_1780546, ILMN_1688423	120	248	13528	1.8182795698924732	1904-01-01 01:00:00	0.8932397462745714	99.95664848848409
GOTERM_BP_FAT	GO:0051050~positive regulation of transport	3	1.9736842105263157	0.5868767876593852	ILMN_1775501, ILMN_1728106, ILMN_1688423	120	223	13528	1.5165919282511213	1904-01-01 01:00:00	0.9803874444736156	99.99995725760618
Annotation Cluster 21	Enrichment Score: 1.7163676781680166
Category	Term	Count	%	PValue	Genes	List Total	Pop Hits	Pop Total	Fold Enrichment	Bonferroni	Benjamini	FDR
INTERPRO	IPR001159:Double-stranded RNA binding	3	1.9736842105263157	0.012789515740982221	ILMN_1663090, ILMN_1758474, ILMN_1703427, ILMN_1669584	132	22	16659	17.20971074380165	0.980021323110831	0.4282267707274844	15.832075049719629
SMART	SM00358:DSRM	3	1.9736842105263157	0.018117872532836192	ILMN_1663090, ILMN_1758474, ILMN_1703427, ILMN_1669584	87	22	9079	14.230407523510971	0.7415406397542312	0.28698598528954067	17.41755401270364
GOTERM_MF_FAT	GO:0003725~double-stranded RNA binding	3	1.9736842105263157	0.030615098766741747	ILMN_1663090, ILMN_1758474, ILMN_1703427, ILMN_1669584	109	33	12983	10.82819015846539	0.9998538040660435	0.3717181857367641	33.769517375865966
Annotation Cluster 22	Enrichment Score: 1.6988974164477253
Category	Term	Count	%	PValue	Genes	List Total	Pop Hits	Pop Total	Fold Enrichment	Bonferroni	Benjamini	FDR
GOTERM_BP_FAT	GO:0002696~positive regulation of leukocyte activation	7	4.605263157894736	3.40381605285664E-4	ILMN_1780582, ILMN_1775501, ILMN_1758939, ILMN_2328666, ILMN_1782560, ILMN_1688423, ILMN_1784602, ILMN_1733666	120	106	13528	7.444654088050314	0.39600597347949995	0.01003314817513734	0.5631886055404434
GOTERM_BP_FAT	GO:0050867~positive regulation of cell activation	7	4.605263157894736	4.359954754406125E-4	ILMN_1780582, ILMN_1775501, ILMN_1758939, ILMN_2328666, ILMN_1782560, ILMN_1688423, ILMN_1784602, ILMN_1733666	120	111	13528	7.109309309309309	0.47578328568428685	0.011674052385945766	0.7208523588065563
GOTERM_BP_FAT	GO:0051251~positive regulation of lymphocyte activation	6	3.9473684210526314	0.0016381936996107895	ILMN_1780582, ILMN_1775501, ILMN_1758939, ILMN_2328666, ILMN_1782560, ILMN_1784602, ILMN_1733666	120	97	13528	6.973195876288661	0.9118005283318213	0.028831090024355577	2.6832923764491645
GOTERM_BP_FAT	GO:0032663~regulation of interleukin-2 production	4	2.631578947368421	0.00226589090162472	ILMN_1780582, ILMN_1775501, ILMN_1758939, ILMN_2328666, ILMN_1782560	120	30	13528	15.03111111111111	0.9652505696162751	0.03745762030974675	3.6933873420427754
GOTERM_BP_FAT	GO:0002694~regulation of leukocyte activation	7	4.605263157894736	0.0034580026273285064	ILMN_1780582, ILMN_1775501, ILMN_1758939, ILMN_2328666, ILMN_1782560, ILMN_1688423, ILMN_1784602, ILMN_1733666	120	166	13528	4.753815261044177	0.9940844872268022	0.051514164843209254	5.584676005373302
GOTERM_BP_FAT	GO:0050865~regulation of cell activation	7	4.605263157894736	0.00447575487204461	ILMN_1780582, ILMN_1775501, ILMN_1758939, ILMN_2328666, ILMN_1782560, ILMN_1688423, ILMN_1784602, ILMN_1733666	120	175	13528	4.509333333333334	0.9986975020463216	0.061311091732528245	7.1716679620903
GOTERM_BP_FAT	GO:0002684~positive regulation of immune system process	8	5.263157894736842	0.005051638832423355	ILMN_1780582, ILMN_1775501, ILMN_1758939, ILMN_2328666, ILMN_2375879, ILMN_1782560, ILMN_1688423, ILMN_1784602, ILMN_1733666	120	238	13528	3.7893557422969186	0.9994471577465684	0.06831345658133181	8.058509809023384
GOTERM_BP_FAT	GO:0001817~regulation of cytokine production	7	4.605263157894736	0.005267288210771535	ILMN_1780582, ILMN_1775501, ILMN_1728106, ILMN_1758939, ILMN_2328666, ILMN_1681283, ILMN_1782560, ILMN_1688423, ILMN_1763260	120	181	13528	4.359852670349908	0.9995989686452158	0.06924259857175064	8.388548841909383
GOTERM_BP_FAT	GO:0042108~positive regulation of cytokine biosynthetic process	4	2.631578947368421	0.008608036735579503	ILMN_1775501, ILMN_1728106, ILMN_1782560, ILMN_1688423	120	48	13528	9.394444444444444	0.9999972493934904	0.10282634470507701	13.36127600193352
GOTERM_BP_FAT	GO:0051249~regulation of lymphocyte activation	6	3.9473684210526314	0.00987286146965002	ILMN_1780582, ILMN_1775501, ILMN_1758939, ILMN_2328666, ILMN_1782560, ILMN_1784602, ILMN_1733666	120	148	13528	4.570270270270271	0.9999995847418683	0.11347470374701685	15.176888084581119
GOTERM_BP_FAT	GO:0046635~positive regulation of alpha-beta T cell activation	3	1.9736842105263157	0.021730395296048047	ILMN_1780582, ILMN_1758939, ILMN_2328666, ILMN_1782560	120	26	13528	13.007692307692308	0.9999999999999926	0.19735938717312895	30.54397035032269
GOTERM_BP_FAT	GO:0042035~regulation of cytokine biosynthetic process	4	2.631578947368421	0.027383051101214518	ILMN_1775501, ILMN_1728106, ILMN_1782560, ILMN_1688423	120	74	13528	6.093693693693694	1904-01-01 01:00:00	0.23041985459590042	36.910352163278645
GOTERM_BP_FAT	GO:0050870~positive regulation of T cell activation	4	2.631578947368421	0.02932624369943276	ILMN_1780582, ILMN_1775501, ILMN_1758939, ILMN_2328666, ILMN_1782560	120	76	13528	5.933333333333334	1904-01-01 01:00:00	0.24213022390446537	38.96918670408059
GOTERM_BP_FAT	GO:0046634~regulation of alpha-beta T cell activation	3	1.9736842105263157	0.039801441458891536	ILMN_1780582, ILMN_1758939, ILMN_2328666, ILMN_1782560	120	36	13528	9.394444444444444	1904-01-01 01:00:00	0.2994738584712382	49.022993251768966
GOTERM_BP_FAT	GO:0050863~regulation of T cell activation	4	2.631578947368421	0.08413029579952813	ILMN_1780582, ILMN_1775501, ILMN_1758939, ILMN_2328666, ILMN_1782560	120	117	13528	3.854131054131054	1904-01-01 01:00:00	0.44507545327116005	76.72815869877907
GOTERM_BP_FAT	GO:0002822~regulation of adaptive immune response based on somatic recombination of immune receptors built from immunoglobulin superfamily domains	3	1.9736842105263157	0.08433050872804197	ILMN_1775501, ILMN_1782560, ILMN_1688423	120	55	13528	6.149090909090909	1904-01-01 01:00:00	0.4444123100387216	76.81241239754699
GOTERM_BP_FAT	GO:0050671~positive regulation of lymphocyte proliferation	3	1.9736842105263157	0.08433050872804197	ILMN_1775501, ILMN_1758939, ILMN_1784602	120	55	13528	6.149090909090909	1904-01-01 01:00:00	0.4444123100387216	76.81241239754699
GOTERM_BP_FAT	GO:0032946~positive regulation of mononuclear cell proliferation	3	1.9736842105263157	0.08696813351968169	ILMN_1775501, ILMN_1758939, ILMN_1784602	120	56	13528	6.039285714285714	1904-01-01 01:00:00	0.45351657092499753	77.8959533454119
GOTERM_BP_FAT	GO:0002819~regulation of adaptive immune response	3	1.9736842105263157	0.08696813351968169	ILMN_1775501, ILMN_1782560, ILMN_1688423	120	56	13528	6.039285714285714	1904-01-01 01:00:00	0.45351657092499753	77.8959533454119
GOTERM_BP_FAT	GO:0070665~positive regulation of leukocyte proliferation	3	1.9736842105263157	0.08696813351968169	ILMN_1775501, ILMN_1758939, ILMN_1784602	120	56	13528	6.039285714285714	1904-01-01 01:00:00	0.45351657092499753	77.8959533454119
GOTERM_BP_FAT	GO:0050670~regulation of lymphocyte proliferation	3	1.9736842105263157	0.1656101150903266	ILMN_1775501, ILMN_1758939, ILMN_1784602	120	83	13528	4.074698795180723	1904-01-01 01:00:00	0.6491612491874558	95.0394211829326
GOTERM_BP_FAT	GO:0032944~regulation of mononuclear cell proliferation	3	1.9736842105263157	0.16872722724450784	ILMN_1775501, ILMN_1758939, ILMN_1784602	120	84	13528	4.026190476190477	1904-01-01 01:00:00	0.6552450338650289	95.33806572227142
GOTERM_BP_FAT	GO:0070663~regulation of leukocyte proliferation	3	1.9736842105263157	0.16872722724450784	ILMN_1775501, ILMN_1758939, ILMN_1784602	120	84	13528	4.026190476190477	1904-01-01 01:00:00	0.6552450338650289	95.33806572227142
SP_PIR_KEYWORDS	Immunoglobulin domain	4	2.631578947368421	0.6779338897279957	ILMN_1780582, ILMN_2328666, ILMN_1782560, ILMN_1688423, ILMN_1654210	143	470	19235	1.1447701234935277	1904-01-01 01:00:00	0.9835448923786466	99.99993429982042
Annotation Cluster 23	Enrichment Score: 1.6828770979377612
Category	Term	Count	%	PValue	Genes	List Total	Pop Hits	Pop Total	Fold Enrichment	Bonferroni	Benjamini	FDR
GOTERM_BP_FAT	GO:0032642~regulation of chemokine production	4	2.631578947368421	2.7955013983638996E-4	ILMN_1775501, ILMN_1728106, ILMN_1758939, ILMN_1681283, ILMN_1763260	120	15	13528	30.06222222222222	0.3390463989560555	0.008961164592197868	0.46275732166448647
GOTERM_BP_FAT	GO:0001932~regulation of protein amino acid phosphorylation	8	5.263157894736842	8.346320512330239E-4	ILMN_1775501, ILMN_2203891, ILMN_1728106, ILMN_2203896, ILMN_1665943, ILMN_1780546, ILMN_1768110, ILMN_1688423, ILMN_1806023	120	173	13528	5.213102119460501	0.7096320000970382	0.018021028909049774	1.3756614442051007
GOTERM_BP_FAT	GO:0051090~regulation of transcription factor activity	6	3.9473684210526314	0.0021344344706178187	ILMN_2086095, ILMN_1775501, ILMN_2203891, ILMN_1728106, ILMN_1758939, ILMN_2203896, ILMN_1793990, ILMN_1676984	120	103	13528	6.566990291262137	0.9577637252869025	0.03612747699331753	3.4826658219509588
KEGG_PATHWAY	hsa04621:NOD-like receptor signaling pathway	5	3.289473684210526	0.003502891765861824	ILMN_1775501, ILMN_1702691, ILMN_1728106, ILMN_1758939, ILMN_2184373, ILMN_1666733	53	62	5085	7.737370663420573	0.265669170509908	0.14306894706161333	3.729522970072019
GOTERM_BP_FAT	GO:0031331~positive regulation of cellular catabolic process	4	2.631578947368421	0.0038351826874947277	ILMN_1775501, ILMN_2203891, ILMN_1728106, ILMN_2203896, ILMN_1681283, ILMN_1763260	120	36	13528	12.525925925925925	0.9966231948086264	0.05531926228789319	6.1757671743493
GOTERM_BP_FAT	GO:0022409~positive regulation of cell-cell adhesion	3	1.9736842105263157	0.004006935732900086	ILMN_1775501, ILMN_2203891, ILMN_1728106, ILMN_2203896	120	11	13528	30.745454545454546	0.9973842196118081	0.057173684296621285	6.443773089589855
GOTERM_BP_FAT	GO:0051101~regulation of DNA binding	6	3.9473684210526314	0.004278487565888129	ILMN_2086095, ILMN_1775501, ILMN_2203891, ILMN_1728106, ILMN_1758939, ILMN_2203896, ILMN_1793990, ILMN_1676984	120	121	13528	5.5900826446281	0.9982533123629409	0.0592313450550328	6.866039050047512
GOTERM_BP_FAT	GO:0001819~positive regulation of cytokine production	5	3.289473684210526	0.008135780351278366	ILMN_1780582, ILMN_1775501, ILMN_1728106, ILMN_1758939, ILMN_2328666, ILMN_1681283, ILMN_1763260	120	90	13528	6.262962962962963	0.9999944314316039	0.09904170972782289	12.67405327836093
GOTERM_BP_FAT	GO:0009896~positive regulation of catabolic process	4	2.631578947368421	0.009111480177368124	ILMN_1775501, ILMN_2203891, ILMN_1728106, ILMN_2203896, ILMN_1681283, ILMN_1763260	120	49	13528	9.202721088435375	0.9999987036445853	0.10766671455641486	14.088283310885153
GOTERM_BP_FAT	GO:0051098~regulation of binding	6	3.9473684210526314	0.011288341317320278	ILMN_2086095, ILMN_1775501, ILMN_2203891, ILMN_1728106, ILMN_1758939, ILMN_2203896, ILMN_1793990, ILMN_1676984	120	153	13528	4.420915032679739	0.9999999500932264	0.12491772966583292	17.16634134967816
GOTERM_BP_FAT	GO:0022407~regulation of cell-cell adhesion	3	1.9736842105263157	0.015801402954425055	ILMN_1775501, ILMN_2203891, ILMN_1728106, ILMN_2203896	120	22	13528	15.372727272727273	0.9999999999430439	0.16031747761887094	23.22064579489247
GOTERM_BP_FAT	GO:0031329~regulation of cellular catabolic process	4	2.631578947368421	0.016498156887851032	ILMN_1775501, ILMN_2203891, ILMN_1728106, ILMN_2203896, ILMN_1681283, ILMN_1763260	120	61	13528	7.392349726775956	0.9999999999800456	0.16350365165207092	24.11742575599304
GOTERM_BP_FAT	GO:0045862~positive regulation of proteolysis	3	1.9736842105263157	0.020173337751176666	ILMN_1775501, ILMN_2203891, ILMN_1728106, ILMN_2203896	120	25	13528	13.528000000000002	0.9999999999999221	0.18791722124025667	28.687054800246713
GOTERM_BP_FAT	GO:0045732~positive regulation of protein catabolic process	3	1.9736842105263157	0.02333570294266249	ILMN_1775501, ILMN_2203891, ILMN_1728106, ILMN_2203896	120	27	13528	12.525925925925927	0.9999999999999993	0.20672720094821528	32.41079298036724
GOTERM_BP_FAT	GO:0031401~positive regulation of protein modification process	6	3.9473684210526314	0.024685936407974052	ILMN_1775501, ILMN_2203891, ILMN_1746494, ILMN_1728106, ILMN_2203896, ILMN_1780546, ILMN_1688423	120	187	13528	3.617112299465241	0.9999999999999999	0.2161550546371227	33.9443740167253
GOTERM_BP_FAT	GO:0009894~regulation of catabolic process	4	2.631578947368421	0.05261265092854291	ILMN_1775501, ILMN_2203891, ILMN_1728106, ILMN_2203896, ILMN_1681283, ILMN_1763260	120	96	13528	4.697222222222222	1904-01-01 01:00:00	0.348216348449788	59.20578492938979
GOTERM_BP_FAT	GO:0032270~positive regulation of cellular protein metabolic process	6	3.9473684210526314	0.054823922195329416	ILMN_1775501, ILMN_2203891, ILMN_1746494, ILMN_1728106, ILMN_2203896, ILMN_1780546, ILMN_1688423	120	233	13528	2.9030042918454937	1904-01-01 01:00:00	0.35415628875960703	60.75698958091195
GOTERM_BP_FAT	GO:0043433~negative regulation of transcription factor activity	3	1.9736842105263157	0.05945402301969395	ILMN_2086095, ILMN_2203891, ILMN_2203896, ILMN_1793990, ILMN_1676984	120	45	13528	7.515555555555556	1904-01-01 01:00:00	0.37070214966969073	63.82725080107985
GOTERM_BP_FAT	GO:0051247~positive regulation of protein metabolic process	6	3.9473684210526314	0.06334193274306942	ILMN_1775501, ILMN_2203891, ILMN_1746494, ILMN_1728106, ILMN_2203896, ILMN_1780546, ILMN_1688423	120	243	13528	2.7835390946502057	1904-01-01 01:00:00	0.37815206227452913	66.22951006962509
GOTERM_BP_FAT	GO:0043392~negative regulation of DNA binding	3	1.9736842105263157	0.07403923512357706	ILMN_2086095, ILMN_2203891, ILMN_2203896, ILMN_1793990, ILMN_1676984	120	51	13528	6.631372549019608	1904-01-01 01:00:00	0.4142443069960582	72.0887336960995
GOTERM_BP_FAT	GO:0044092~negative regulation of molecular function	7	4.605263157894736	0.0744283719749557	ILMN_2086095, ILMN_1775501, ILMN_2203891, ILMN_2203896, ILMN_1677466, ILMN_1793990, ILMN_1676984, ILMN_1784602, ILMN_1712959	120	334	13528	2.3626746506986027	1904-01-01 01:00:00	0.41448423026103576	72.28269134422946
GOTERM_BP_FAT	GO:0042176~regulation of protein catabolic process	3	1.9736842105263157	0.07657185730663314	ILMN_1775501, ILMN_2203891, ILMN_1728106, ILMN_2203896	120	52	13528	6.503846153846154	1904-01-01 01:00:00	0.42232480228379055	73.32856452529582
GOTERM_BP_FAT	GO:0030162~regulation of proteolysis	3	1.9736842105263157	0.07913171911943188	ILMN_1775501, ILMN_2203891, ILMN_1728106, ILMN_2203896	120	53	13528	6.381132075471698	1904-01-01 01:00:00	0.4317742401776722	74.52900406113915
GOTERM_BP_FAT	GO:0051100~negative regulation of binding	3	1.9736842105263157	0.09502630306871925	ILMN_2086095, ILMN_2203891, ILMN_2203896, ILMN_1793990, ILMN_1676984	120	59	13528	5.732203389830509	1904-01-01 01:00:00	0.48171548911545414	80.91897830558119
GOTERM_BP_FAT	GO:0045785~positive regulation of cell adhesion	3	1.9736842105263157	0.09775872597181798	ILMN_1775501, ILMN_2203891, ILMN_1728106, ILMN_2203896	120	60	13528	5.636666666666667	1904-01-01 01:00:00	0.4904049019675889	81.85258057694486
GOTERM_BP_FAT	GO:0030155~regulation of cell adhesion	4	2.631578947368421	0.1199658550186734	ILMN_1775501, ILMN_2203891, ILMN_1728106, ILMN_2184373, ILMN_2203896, ILMN_1666733	120	137	13528	3.291484184914842	1904-01-01 01:00:00	0.5530809073669101	87.99778786411122
KEGG_PATHWAY	hsa04350:TGF-beta signaling pathway	3	1.9736842105263157	0.2231371036804073	ILMN_2086095, ILMN_2203891, ILMN_1728106, ILMN_2203896, ILMN_1793990	53	87	5085	3.3083929733246586	0.9999999997759704	0.6528711306536957	93.50983761172782
GOTERM_BP_FAT	GO:0044057~regulation of system process	5	3.289473684210526	0.2888741888254059	ILMN_1775501, ILMN_2203891, ILMN_1768534, ILMN_1728106, ILMN_2121408, ILMN_2203896	120	309	13528	1.8241639697950376	1904-01-01 01:00:00	0.8257031440631726	99.65019227941025
Annotation Cluster 24	Enrichment Score: 1.6632998691920564
Category	Term	Count	%	PValue	Genes	List Total	Pop Hits	Pop Total	Fold Enrichment	Bonferroni	Benjamini	FDR
KEGG_PATHWAY	hsa05332:Graft-versus-host disease	4	2.631578947368421	0.007112706040758678	ILMN_1775501, ILMN_1728106, ILMN_1782560, ILMN_1752592	53	39	5085	9.840348330914368	0.46642451561501463	0.11805972955155697	7.44037842527292
GOTERM_BP_FAT	GO:0042108~positive regulation of cytokine biosynthetic process	4	2.631578947368421	0.008608036735579503	ILMN_1775501, ILMN_1728106, ILMN_1782560, ILMN_1688423	120	48	13528	9.394444444444444	0.9999972493934904	0.10282634470507701	13.36127600193352
KEGG_PATHWAY	hsa04940:Type I diabetes mellitus	4	2.631578947368421	0.008744695000755271	ILMN_1775501, ILMN_1728106, ILMN_1782560, ILMN_1752592	53	42	5085	9.137466307277627	0.538335836622416	0.12086744904669755	9.075027962774918
KEGG_PATHWAY	hsa04640:Hematopoietic cell lineage	5	3.289473684210526	0.011140307231728186	ILMN_1775501, ILMN_1728106, ILMN_1654210, ILMN_1778625, ILMN_1752592	53	86	5085	5.5781044317683195	0.6268775457645687	0.13136782466186414	11.42711205879946
GOTERM_BP_FAT	GO:0042035~regulation of cytokine biosynthetic process	4	2.631578947368421	0.027383051101214518	ILMN_1775501, ILMN_1728106, ILMN_1782560, ILMN_1688423	120	74	13528	6.093693693693694	1904-01-01 01:00:00	0.23041985459590042	36.910352163278645
KEGG_PATHWAY	hsa05330:Allograft rejection	3	1.9736842105263157	0.05180647279976158	ILMN_1728106, ILMN_1782560, ILMN_1752592	53	36	5085	7.995283018867925	0.9907330932143482	0.40556569321145064	43.79723426162103
KEGG_PATHWAY	hsa05322:Systemic lupus erythematosus	3	1.9736842105263157	0.2688154632474095	ILMN_1728106, ILMN_1782560, ILMN_1752592	53	99	5085	2.9073756432246998	0.9999999999989176	0.7141698790500108	96.63336102724902
Annotation Cluster 25	Enrichment Score: 1.6610799908204206
Category	Term	Count	%	PValue	Genes	List Total	Pop Hits	Pop Total	Fold Enrichment	Bonferroni	Benjamini	FDR
GOTERM_MF_FAT	GO:0003690~double-stranded DNA binding	5	3.289473684210526	0.008680901848178817	ILMN_1737406, ILMN_1779857, ILMN_1746396, ILMN_1757350, ILMN_1706434, ILMN_2137789, ILMN_1806023	109	97	12983	6.1396954506762516	0.9159328423415564	0.16210886137712266	10.911091540267293
GOTERM_CC_FAT	GO:0005667~transcription factor complex	6	3.9473684210526314	0.022641130744086597	ILMN_1808587, ILMN_2203891, ILMN_1779857, ILMN_1746396, ILMN_2203896, ILMN_1681283, ILMN_1757350, ILMN_1763260, ILMN_2137789, ILMN_1806023	99	210	12782	3.6888888888888887	0.9932113294214507	0.283110341246819	25.255321684039057
GOTERM_MF_FAT	GO:0003702~RNA polymerase II transcription factor activity	6	3.9473684210526314	0.05288068461811129	ILMN_1808587, ILMN_1779857, ILMN_2357770, ILMN_1681283, ILMN_1706434, ILMN_1763260, ILMN_2137789, ILMN_1806023	109	244	12983	2.928936682207851	0.9999998009633791	0.48873123583351485	51.32210652043434
Annotation Cluster 26	Enrichment Score: 1.6110128578576004
Category	Term	Count	%	PValue	Genes	List Total	Pop Hits	Pop Total	Fold Enrichment	Bonferroni	Benjamini	FDR
GOTERM_MF_FAT	GO:0005125~cytokine activity	8	5.263157894736842	0.0012024324868733487	ILMN_1671509, ILMN_1775501, ILMN_1728106, ILMN_2105573, ILMN_2184373, ILMN_2100209, ILMN_2375879, ILMN_1780546, ILMN_1666733, ILMN_1747355, ILMN_2218856	109	195	12983	4.886567866384381	0.2894360303707204	0.04764151696583907	1.5816945002355753
GOTERM_BP_FAT	GO:0009967~positive regulation of signal transduction	8	5.263157894736842	0.015388430143642358	ILMN_1775501, ILMN_1728106, ILMN_1758939, ILMN_1746396, ILMN_2375879, ILMN_1780546, ILMN_1681283, ILMN_1757350, ILMN_1688423, ILMN_1763260	120	295	13528	3.0571751412429378	0.9999999998939848	0.15751447050265666	22.684424693733995
GOTERM_BP_FAT	GO:0048584~positive regulation of response to stimulus	7	4.605263157894736	0.017937327094358912	ILMN_1775501, ILMN_1728106, ILMN_1758939, ILMN_2184373, ILMN_2375879, ILMN_1780546, ILMN_1666733, ILMN_1688423	120	236	13528	3.3437853107344635	0.9999999999977188	0.1753953740583527	25.938686075389093
GOTERM_BP_FAT	GO:0010647~positive regulation of cell communication	8	5.263157894736842	0.02614172972374997	ILMN_1775501, ILMN_1728106, ILMN_1758939, ILMN_1746396, ILMN_2375879, ILMN_1780546, ILMN_1681283, ILMN_1757350, ILMN_1688423, ILMN_1763260	120	329	13528	2.741236068895643	1904-01-01 01:00:00	0.22488697040296635	35.56118419711207
SP_PIR_KEYWORDS	mitogen	3	1.9736842105263157	0.033559203479890456	ILMN_1775501, ILMN_2375879, ILMN_1780546	143	39	19235	10.346960731576116	0.9990214642764778	0.21923453386996006	34.87702638413563
GOTERM_BP_FAT	GO:0051781~positive regulation of cell division	3	1.9736842105263157	0.04602810003282154	ILMN_1775501, ILMN_2375879, ILMN_1780546	120	39	13528	8.671794871794873	1904-01-01 01:00:00	0.3243349626145908	54.23846829000772
GOTERM_BP_FAT	GO:0051302~regulation of cell division	3	1.9736842105263157	0.06419479052697308	ILMN_1775501, ILMN_2375879, ILMN_1780546	120	47	13528	7.195744680851064	1904-01-01 01:00:00	0.37935533102046604	66.73602575360695
GOTERM_MF_FAT	GO:0008083~growth factor activity	4	2.631578947368421	0.15038883384705662	ILMN_1775501, ILMN_2121408, ILMN_2375879, ILMN_1780546	109	161	12983	2.959256937717249	1904-01-01 01:00:00	0.754039792358314	88.46343366855122
Annotation Cluster 27	Enrichment Score: 1.602089416180692
Category	Term	Count	%	PValue	Genes	List Total	Pop Hits	Pop Total	Fold Enrichment	Bonferroni	Benjamini	FDR
GOTERM_BP_FAT	GO:0010035~response to inorganic substance	8	5.263157894736842	0.002218351040746906	ILMN_1746494, ILMN_2360415, ILMN_2199439, ILMN_1782305, ILMN_2339955, ILMN_1746396, ILMN_1737988, ILMN_1676984, ILMN_1757350, ILMN_1784602, ILMN_1662795, ILMN_1806023	120	205	13528	4.399349593495935	0.9627098980293559	0.03709922711462832	3.61723203295905
GOTERM_BP_FAT	GO:0009719~response to endogenous stimulus	8	5.263157894736842	0.06638052425440011	ILMN_1775501, ILMN_1728106, ILMN_2199439, ILMN_1782305, ILMN_2339955, ILMN_1746396, ILMN_1676984, ILMN_1757350, ILMN_1766528, ILMN_1784602, ILMN_1662795	120	405	13528	2.2268312757201647	1904-01-01 01:00:00	0.3853608497513892	68.00174277109777
GOTERM_BP_FAT	GO:0010243~response to organic nitrogen	3	1.9736842105263157	0.10608666617013501	ILMN_1782305, ILMN_2339955, ILMN_1676984, ILMN_1784602	120	63	13528	5.368253968253969	1904-01-01 01:00:00	0.5188947092822274	84.44022137998701
Annotation Cluster 28	Enrichment Score: 1.5383397987475365
Category	Term	Count	%	PValue	Genes	List Total	Pop Hits	Pop Total	Fold Enrichment	Bonferroni	Benjamini	FDR
GOTERM_BP_FAT	GO:0042110~T cell activation	6	3.9473684210526314	0.005077592397193599	ILMN_1801584, ILMN_1758939, ILMN_2342271, ILMN_1746396, ILMN_1757350, ILMN_1782560, ILMN_2079386	120	126	13528	5.368253968253969	0.9994681083438954	0.06803368259926845	8.098289315734942
GOTERM_BP_FAT	GO:0042098~T cell proliferation	3	1.9736842105263157	0.02333570294266249	ILMN_1801584, ILMN_1758939, ILMN_1782560	120	27	13528	12.525925925925927	0.9999999999999993	0.20672720094821528	32.41079298036724
GOTERM_BP_FAT	GO:0046651~lymphocyte proliferation	3	1.9736842105263157	0.052586052481780034	ILMN_1801584, ILMN_1758939, ILMN_1782560	120	42	13528	8.052380952380954	1904-01-01 01:00:00	0.34956919213065163	59.186780186236
GOTERM_BP_FAT	GO:0070661~leukocyte proliferation	3	1.9736842105263157	0.05713153023111687	ILMN_1801584, ILMN_1758939, ILMN_1782560	120	44	13528	7.6863636363636365	1904-01-01 01:00:00	0.3617963720254542	62.316563155940706
GOTERM_BP_FAT	GO:0032943~mononuclear cell proliferation	3	1.9736842105263157	0.05713153023111687	ILMN_1801584, ILMN_1758939, ILMN_1782560	120	44	13528	7.6863636363636365	1904-01-01 01:00:00	0.3617963720254542	62.316563155940706
Annotation Cluster 29	Enrichment Score: 1.519263780005649
Category	Term	Count	%	PValue	Genes	List Total	Pop Hits	Pop Total	Fold Enrichment	Bonferroni	Benjamini	FDR
GOTERM_CC_FAT	GO:0005730~nucleolus	15	9.868421052631579	8.445516121214885E-4	ILMN_1697227, ILMN_1779857, ILMN_1753663, ILMN_1732074, ILMN_1743241, ILMN_1746686, ILMN_1701753, ILMN_1681283, ILMN_2125675, ILMN_1679800, ILMN_1775405, ILMN_2220283, ILMN_1727348, ILMN_2374865, ILMN_1765725, ILMN_1735461, ILMN_1669584, ILMN_2101920, ILMN_2137789, ILMN_1676091, ILMN_1763260, ILMN_1679045, ILMN_1671442	99	698	12782	2.774594078319007	0.16822228339064982	0.022760730991499667	1.0681903381732583
GOTERM_CC_FAT	GO:0043232~intracellular non-membrane-bounded organelle	25	16.447368421052634	0.18104695811648708	ILMN_1702691, ILMN_1753663, ILMN_1655561, ILMN_1746494, ILMN_1779857, ILMN_1697227, ILMN_1681283, ILMN_2125675, ILMN_1746396, ILMN_1735461, ILMN_2101920, ILMN_1658494, ILMN_1676091, ILMN_1806023, ILMN_1679045, ILMN_1671442, ILMN_1732074, ILMN_1743241, ILMN_1746686, ILMN_1701753, ILMN_2079386, ILMN_1679800, ILMN_1775405, ILMN_2220283, ILMN_1727348, ILMN_2086095, ILMN_2374865, ILMN_2280911, ILMN_17…	99	2596	12782	1.24336586200993	1904-01-01 01:00:00	0.8126256755574623	92.10299262572886
GOTERM_CC_FAT	GO:0043228~non-membrane-bounded organelle	25	16.447368421052634	0.18104695811648708	ILMN_1702691, ILMN_1753663, ILMN_1655561, ILMN_1746494, ILMN_1779857, ILMN_1697227, ILMN_1681283, ILMN_2125675, ILMN_1746396, ILMN_1735461, ILMN_2101920, ILMN_1658494, ILMN_1676091, ILMN_1806023, ILMN_1679045, ILMN_1671442, ILMN_1732074, ILMN_1743241, ILMN_1746686, ILMN_1701753, ILMN_2079386, ILMN_1679800, ILMN_1775405, ILMN_2220283, ILMN_1727348, ILMN_2086095, ILMN_2374865, ILMN_2280911, ILMN_17…	99	2596	12782	1.24336586200993	1904-01-01 01:00:00	0.8126256755574623	92.10299262572886
Annotation Cluster 30	Enrichment Score: 1.49099491812986
Category	Term	Count	%	PValue	Genes	List Total	Pop Hits	Pop Total	Fold Enrichment	Bonferroni	Benjamini	FDR
INTERPRO	IPR014393:Dual specificity protein phosphatase (MAP kinase phosphatase)	3	1.9736842105263157	0.0012558432683539168	ILMN_1656501, ILMN_1677466, ILMN_1712959	132	7	16659	54.087662337662344	0.3175160577958869	0.3175160577958869	1.6685549016962176
PIR_SUPERFAMILY	PIRSF000939:MAPK_Ptase	3	1.9736842105263157	0.0016487532841447366	ILMN_1656501, ILMN_1677466, ILMN_1712959	68	7	7396	46.61344537815126	0.13086749698473055	0.06772723786690549	1.7596471064272534
PIR_SUPERFAMILY	PIRSF000939:dual specificity protein phosphatase (MAP kinase phosphatase)	3	1.9736842105263157	0.0016487532841447366	ILMN_1656501, ILMN_1677466, ILMN_1712959	68	7	7396	46.61344537815126	0.13086749698473055	0.06772723786690549	1.7596471064272534
INTERPRO	IPR008343:MAP kinase phosphatase	3	1.9736842105263157	0.0026497752273796134	ILMN_1656501, ILMN_1677466, ILMN_1712959	132	10	16659	37.861363636363635	0.5536271979615726	0.2357550548527383	3.49039084736672
GOTERM_MF_FAT	GO:0033549~MAP kinase phosphatase activity	3	1.9736842105263157	0.005037210726797467	ILMN_1656501, ILMN_1677466, ILMN_1712959	109	13	12983	27.48694424841214	0.7616900228326265	0.1336084209082239	6.472831299943782
GOTERM_MF_FAT	GO:0017017~MAP kinase tyrosine/serine/threonine phosphatase activity	3	1.9736842105263157	0.005037210726797467	ILMN_1656501, ILMN_1677466, ILMN_1712959	109	13	12983	27.48694424841214	0.7616900228326265	0.1336084209082239	6.472831299943782
UP_SEQ_FEATURE	domain:Rhodanese	3	1.9736842105263157	0.010493130714596267	ILMN_1656501, ILMN_1677466, ILMN_1712959	143	21	19113	19.093906093906092	0.9964966459765483	0.5067574852774298	14.22033841625019
INTERPRO	IPR001763:Rhodanese-like	3	1.9736842105263157	0.015125564145481713	ILMN_1656501, ILMN_1677466, ILMN_1712959	132	24	16659	15.775568181818182	0.9902773897916232	0.43963260315504726	18.460185914637094
SMART	SM00450:RHOD	3	1.9736842105263157	0.021384888752200036	ILMN_1656501, ILMN_1677466, ILMN_1712959	87	24	9079	13.044540229885056	0.7980323074846549	0.27379977232257147	20.248682468068623
SMART	SM00195:DSPc	3	1.9736842105263157	0.030515091537636818	ILMN_1656501, ILMN_1677466, ILMN_1712959	87	29	9079	10.795481569560048	0.8990658983575421	0.3176513756483237	27.70148203235683
INTERPRO	IPR000340:Protein-tyrosine phosphatase, dual specificity	3	1.9736842105263157	0.034163012203076465	ILMN_1656501, ILMN_1677466, ILMN_1712959	132	37	16659	10.232800982800985	0.9999742507084906	0.5854625479757735	37.21409111288017
INTERPRO	IPR000340:Dual specificity phosphatase, catalytic domain	3	1.9736842105263157	0.03762727817516576	ILMN_1656501, ILMN_1677466, ILMN_1712959	132	39	16659	9.708041958041958	0.9999913629668828	0.5921602203819395	40.16342970082951
GOTERM_MF_FAT	GO:0008138~protein tyrosine/serine/threonine phosphatase activity	3	1.9736842105263157	0.051727343165508186	ILMN_1656501, ILMN_1677466, ILMN_1712959	109	44	12983	8.12114261884904	0.9999997187861231	0.49623389539323604	50.53072591498042
GOTERM_MF_FAT	GO:0004725~protein tyrosine phosphatase activity	4	2.631578947368421	0.055769563423393995	ILMN_1656501, ILMN_2344956, ILMN_1677466, ILMN_1712959	109	104	12983	4.581157374735357	0.9999999164106943	0.4929046673936981	53.25326152213607
SP_PIR_KEYWORDS	protein phosphatase	4	2.631578947368421	0.07173561750784897	ILMN_1656501, ILMN_2344956, ILMN_1677466, ILMN_1712959	143	130	19235	4.138784292630446	0.9999997262510645	0.39571045381359227	60.75265028907562
UP_SEQ_FEATURE	domain:Tyrosine-protein phosphatase	3	1.9736842105263157	0.07766232085835523	ILMN_1656501, ILMN_1677466, ILMN_1712959	143	62	19113	6.467290773742387	1904-01-01 01:00:00	0.9805381978776881	69.13545484065055
GOTERM_BP_FAT	GO:0006470~protein amino acid dephosphorylation	4	2.631578947368421	0.11239541601564722	ILMN_1656501, ILMN_2344956, ILMN_1677466, ILMN_1712959	120	133	13528	3.3904761904761904	1904-01-01 01:00:00	0.5328534330263398	86.16512083877767
UP_SEQ_FEATURE	active site:Phosphocysteine intermediate	3	1.9736842105263157	0.12664989559701834	ILMN_1656501, ILMN_1677466, ILMN_1712959	143	83	19113	4.830988288819615	1904-01-01 01:00:00	0.9943978467370349	86.04236013654938
INTERPRO	IPR000387:Protein-tyrosine phosphatase	3	1.9736842105263157	0.13342040945373906	ILMN_1656501, ILMN_1677466, ILMN_1712959	132	81	16659	4.674242424242424	1904-01-01 01:00:00	0.9450984359427367	85.30212153261975
INTERPRO	IPR000387:Dual-specific/protein-tyrosine phosphatase, conserved region	3	1.9736842105263157	0.1360852071590165	ILMN_1656501, ILMN_1677466, ILMN_1712959	132	82	16659	4.617239467849224	1904-01-01 01:00:00	0.9379206301845762	85.89591555214572
GOTERM_MF_FAT	GO:0016791~phosphatase activity	5	3.289473684210526	0.15353558661755887	ILMN_1656501, ILMN_2344956, ILMN_1714158, ILMN_1677466, ILMN_2354381, ILMN_1712959	109	249	12983	2.391768910504403	1904-01-01 01:00:00	0.7515037916178819	89.0169737662688
GOTERM_BP_FAT	GO:0016311~dephosphorylation	4	2.631578947368421	0.15408577630743697	ILMN_1656501, ILMN_2344956, ILMN_1677466, ILMN_1712959	120	154	13528	2.928138528138528	1904-01-01 01:00:00	0.6303827999556342	93.77180238081284
INTERPRO	IPR016130:Protein-tyrosine phosphatase, active site	3	1.9736842105263157	0.1550529870887642	ILMN_1656501, ILMN_1677466, ILMN_1712959	132	89	16659	4.254085801838611	1904-01-01 01:00:00	0.9325050003617118	89.52278182147666
GOTERM_MF_FAT	GO:0004721~phosphoprotein phosphatase activity	4	2.631578947368421	0.15830381671566943	ILMN_1656501, ILMN_2344956, ILMN_1677466, ILMN_1712959	109	165	12983	2.8875173755907704	1904-01-01 01:00:00	0.7530044155639294	89.80911229257178
SP_PIR_KEYWORDS	hydrolase	11	7.236842105263158	0.7204457977797127	ILMN_1702691, ILMN_1697227, ILMN_2391512, ILMN_2344956, ILMN_1677466, ILMN_1714158, ILMN_1712959, ILMN_1656501, ILMN_1735461, ILMN_1672191, ILMN_2354381, ILMN_1668605, ILMN_1654322, ILMN_2285568	143	1555	19235	0.9515211476626269	1904-01-01 01:00:00	0.9865967520771188	99.99998890537756
Annotation Cluster 31	Enrichment Score: 1.4189561042078855
Category	Term	Count	%	PValue	Genes	List Total	Pop Hits	Pop Total	Fold Enrichment	Bonferroni	Benjamini	FDR
GOTERM_BP_FAT	GO:0048584~positive regulation of response to stimulus	7	4.605263157894736	0.017937327094358912	ILMN_1775501, ILMN_1728106, ILMN_1758939, ILMN_2184373, ILMN_2375879, ILMN_1780546, ILMN_1666733, ILMN_1688423	120	236	13528	3.3437853107344635	0.9999999999977188	0.1753953740583527	25.938686075389093
GOTERM_BP_FAT	GO:0032103~positive regulation of response to external stimulus	4	2.631578947368421	0.018741433688076577	ILMN_2184373, ILMN_2375879, ILMN_1780546, ILMN_1666733, ILMN_1688423	120	64	13528	7.0458333333333325	0.9999999999993219	0.17907218408721115	26.938308224911278
GOTERM_BP_FAT	GO:0032101~regulation of response to external stimulus	4	2.631578947368421	0.16465356906671713	ILMN_2184373, ILMN_2375879, ILMN_1780546, ILMN_1666733, ILMN_1688423	120	159	13528	2.8360587002096436	1904-01-01 01:00:00	0.6497105700029944	94.9442305867217
Annotation Cluster 32	Enrichment Score: 1.365630914196999
Category	Term	Count	%	PValue	Genes	List Total	Pop Hits	Pop Total	Fold Enrichment	Bonferroni	Benjamini	FDR
GOTERM_BP_FAT	GO:0009991~response to extracellular stimulus	8	5.263157894736842	0.0032893324163146614	ILMN_1775501, ILMN_1779857, ILMN_1782305, ILMN_2339955, ILMN_1676984, ILMN_2259633, ILMN_2137789, ILMN_1784602, ILMN_1778625, ILMN_1806023	120	220	13528	4.09939393939394	0.9923994214912325	0.05006667714192237	5.319216658621862
GOTERM_BP_FAT	GO:0033273~response to vitamin	4	2.631578947368421	0.020326342497982267	ILMN_1775501, ILMN_1779857, ILMN_2259633, ILMN_2137789, ILMN_1778625	120	66	13528	6.832323232323232	0.9999999999999382	0.18804586767941756	28.871571279760545
GOTERM_BP_FAT	GO:0031667~response to nutrient levels	6	3.9473684210526314	0.030001923152845715	ILMN_1775501, ILMN_1779857, ILMN_1676984, ILMN_2259633, ILMN_2137789, ILMN_1778625, ILMN_1806023	120	197	13528	3.433502538071066	1904-01-01 01:00:00	0.24437126077223914	39.670159859168976
GOTERM_BP_FAT	GO:0007584~response to nutrient	5	3.289473684210526	0.03503004399205756	ILMN_1775501, ILMN_1779857, ILMN_1676984, ILMN_2259633, ILMN_2137789, ILMN_1778625	120	140	13528	4.026190476190476	1904-01-01 01:00:00	0.2724934581848989	44.65380430688288
GOTERM_BP_FAT	GO:0033189~response to vitamin A	3	1.9736842105263157	0.052586052481780034	ILMN_1779857, ILMN_2259633, ILMN_2137789, ILMN_1778625	120	42	13528	8.052380952380954	1904-01-01 01:00:00	0.34956919213065163	59.186780186236
GOTERM_BP_FAT	GO:0007568~aging	3	1.9736842105263157	0.2522128377763958	ILMN_1775501, ILMN_1676984, ILMN_1806023	120	110	13528	3.0745454545454547	1904-01-01 01:00:00	0.7803258457896448	99.194604075079
GOTERM_BP_FAT	GO:0042493~response to drug	4	2.631578947368421	0.29593004505901477	ILMN_1775501, ILMN_1676984, ILMN_1784602, ILMN_1806023	120	216	13528	2.0876543209876544	1904-01-01 01:00:00	0.8302703410337645	99.70352686673662
Annotation Cluster 33	Enrichment Score: 1.313873807097681
Category	Term	Count	%	PValue	Genes	List Total	Pop Hits	Pop Total	Fold Enrichment	Bonferroni	Benjamini	FDR
GOTERM_BP_FAT	GO:0006351~transcription, DNA-dependent	7	4.605263157894736	0.044118244727010134	ILMN_1808587, ILMN_1746686, ILMN_1751656, ILMN_2357770, ILMN_1681283, ILMN_1676984, ILMN_1763260, ILMN_1673207, ILMN_2162799	120	292	13528	2.702511415525114	1904-01-01 01:00:00	0.3159220936022882	52.694652373440775
GOTERM_BP_FAT	GO:0032774~RNA biosynthetic process	7	4.605263157894736	0.046595483453710944	ILMN_1808587, ILMN_1746686, ILMN_1751656, ILMN_2357770, ILMN_1681283, ILMN_1676984, ILMN_1763260, ILMN_1673207, ILMN_2162799	120	296	13528	2.665990990990991	1904-01-01 01:00:00	0.32617841435359407	54.68790550542633
GOTERM_BP_FAT	GO:0006366~transcription from RNA polymerase II promoter	6	3.9473684210526314	0.05564376799202265	ILMN_1808587, ILMN_1751656, ILMN_2357770, ILMN_1681283, ILMN_1676984, ILMN_1763260, ILMN_1673207, ILMN_2162799	120	234	13528	2.890598290598291	1904-01-01 01:00:00	0.3555294416613999	61.31789228024025
Annotation Cluster 34	Enrichment Score: 1.2672494173181883
Category	Term	Count	%	PValue	Genes	List Total	Pop Hits	Pop Total	Fold Enrichment	Bonferroni	Benjamini	FDR
GOTERM_MF_FAT	GO:0010843~promoter binding	4	2.631578947368421	0.011830436197950283	ILMN_1808587, ILMN_2203891, ILMN_1746396, ILMN_2203896, ILMN_1757350, ILMN_1806023	109	57	12983	8.358602929341703	0.9659483313146312	0.19042208930534466	14.589678209361667
GOTERM_CC_FAT	GO:0005667~transcription factor complex	6	3.9473684210526314	0.022641130744086597	ILMN_1808587, ILMN_2203891, ILMN_1779857, ILMN_1746396, ILMN_2203896, ILMN_1681283, ILMN_1757350, ILMN_1763260, ILMN_2137789, ILMN_1806023	99	210	12782	3.6888888888888887	0.9932113294214507	0.283110341246819	25.255321684039057
GOTERM_MF_FAT	GO:0046332~SMAD binding	3	1.9736842105263157	0.055996180277466695	ILMN_2203891, ILMN_1746396, ILMN_2203896, ILMN_1757350, ILMN_1806023	109	46	12983	7.768049461507779	0.9999999219189849	0.48036090464571657	53.40171325562629
GOTERM_BP_FAT	GO:0032583~regulation of gene-specific transcription	4	2.631578947368421	0.11427027899746074	ILMN_2203891, ILMN_1728106, ILMN_1746396, ILMN_2203896, ILMN_1681283, ILMN_1757350, ILMN_1763260	120	134	13528	3.365174129353234	1904-01-01 01:00:00	0.5375819483734994	86.64202274719383
GOTERM_MF_FAT	GO:0019899~enzyme binding	7	4.605263157894736	0.2690062387984492	ILMN_1808587, ILMN_2203891, ILMN_1760280, ILMN_1746396, ILMN_2203896, ILMN_1681283, ILMN_1757350, ILMN_2259633, ILMN_1763260, ILMN_1712959	109	523	12983	1.5942077288754013	1904-01-01 01:00:00	0.8979031438523808	98.42717386676419
Annotation Cluster 35	Enrichment Score: 1.2630521917365196
Category	Term	Count	%	PValue	Genes	List Total	Pop Hits	Pop Total	Fold Enrichment	Bonferroni	Benjamini	FDR
GOTERM_BP_FAT	GO:0007050~cell cycle arrest	6	3.9473684210526314	0.0021344344706178187	ILMN_2184373, ILMN_1768110, ILMN_1666733, ILMN_2279635, ILMN_1676984, ILMN_2259633, ILMN_1784602	120	103	13528	6.566990291262137	0.9577637252869025	0.03612747699331753	3.4826658219509588
SP_PIR_KEYWORDS	cell cycle	8	5.263157894736842	0.05514977179484098	ILMN_1768110, ILMN_1676984, ILMN_2259633, ILMN_1658494, ILMN_1784602, ILMN_2162799, ILMN_1785988, ILMN_1707748	143	461	19235	2.3342384296831153	0.9999900302704658	0.3277345281312105	50.971610531983245
GOTERM_BP_FAT	GO:0022402~cell cycle process	10	6.578947368421052	0.06118694764636419	ILMN_2279635, ILMN_1676984, ILMN_2383934, ILMN_2184373, ILMN_1746396, ILMN_1765725, ILMN_1666733, ILMN_1714820, ILMN_1768110, ILMN_1669584, ILMN_1757350, ILMN_2259633, ILMN_1784602, ILMN_1679045	120	565	13528	1.9952802359882005	1904-01-01 01:00:00	0.37346061556574195	64.91717104374565
GOTERM_BP_FAT	GO:0007049~cell cycle	12	7.894736842105263	0.07957854231898259	ILMN_2279635, ILMN_1676984, ILMN_2383934, ILMN_2162799, ILMN_2184373, ILMN_1746396, ILMN_1765725, ILMN_1666733, ILMN_1714820, ILMN_1768110, ILMN_1669584, ILMN_1757350, ILMN_2259633, ILMN_1658494, ILMN_1784602, ILMN_1679045	120	776	13528	1.7432989690721652	1904-01-01 01:00:00	0.4307001435494574	74.73326342739237
GOTERM_BP_FAT	GO:0006974~response to DNA damage stimulus	3	1.9736842105263157	0.844224063953366	ILMN_1768110, ILMN_1676984, ILMN_1784602	120	373	13528	0.9067024128686327	1904-01-01 01:00:00	0.9996256028674455	99.99999999999598
Annotation Cluster 36	Enrichment Score: 1.2395576143617524
Category	Term	Count	%	PValue	Genes	List Total	Pop Hits	Pop Total	Fold Enrichment	Bonferroni	Benjamini	FDR
GOTERM_BP_FAT	GO:0007167~enzyme linked receptor protein signaling pathway	8	5.263157894736842	0.03135398480079293	ILMN_2203891, ILMN_1746494, ILMN_2121408, ILMN_2203896, ILMN_2375879, ILMN_1765578, ILMN_1806023, ILMN_1656300, ILMN_2411897	120	342	13528	2.6370370370370373	1904-01-01 01:00:00	0.2526541088024752	41.05017921429164
GOTERM_BP_FAT	GO:0007178~transmembrane receptor protein serine/threonine kinase signaling pathway	4	2.631578947368421	0.06235609074463282	ILMN_2203891, ILMN_1746494, ILMN_2203896, ILMN_1806023, ILMN_2411897	120	103	13528	4.377993527508091	1904-01-01 01:00:00	0.3762780723077097	65.63498533313506
GOTERM_BP_FAT	GO:0007179~transforming growth factor beta receptor signaling pathway	3	1.9736842105263157	0.09775872597181798	ILMN_1746494, ILMN_1806023, ILMN_2411897	120	60	13528	5.636666666666667	1904-01-01 01:00:00	0.4904049019675889	81.85258057694486
Annotation Cluster 37	Enrichment Score: 1.2298272236031973
Category	Term	Count	%	PValue	Genes	List Total	Pop Hits	Pop Total	Fold Enrichment	Bonferroni	Benjamini	FDR
GOTERM_BP_FAT	GO:0001568~blood vessel development	10	6.578947368421052	3.1017428556726425E-4	ILMN_1775501, ILMN_2375879, ILMN_1681283, ILMN_1765578, ILMN_1778625, ILMN_1801584, ILMN_2203891, ILMN_2184373, ILMN_2203896, ILMN_1746396, ILMN_1666733, ILMN_1757350, ILMN_1763260, ILMN_1806023	120	245	13528	4.601360544217687	0.36836234108416865	0.009727682825249717	0.5133289570374067
GOTERM_BP_FAT	GO:0001944~vasculature development	10	6.578947368421052	3.7040708396942034E-4	ILMN_1775501, ILMN_2375879, ILMN_1681283, ILMN_1765578, ILMN_1778625, ILMN_1801584, ILMN_2203891, ILMN_2184373, ILMN_2203896, ILMN_1746396, ILMN_1666733, ILMN_1757350, ILMN_1763260, ILMN_1806023	120	251	13528	4.49136786188579	0.42228494372954617	0.010495961865887082	0.6127248395691343
GOTERM_BP_FAT	GO:0048514~blood vessel morphogenesis	9	5.921052631578947	5.469625226925652E-4	ILMN_1775501, ILMN_2375879, ILMN_1681283, ILMN_1765578, ILMN_1801584, ILMN_2203891, ILMN_2184373, ILMN_2203896, ILMN_1746396, ILMN_1666733, ILMN_1757350, ILMN_1763260, ILMN_1806023	120	211	13528	4.808530805687203	0.5552634127417428	0.013413774482142427	0.9035384008004521
GOTERM_BP_FAT	GO:0001525~angiogenesis	7	4.605263157894736	0.0019505652714731354	ILMN_1801584, ILMN_1775501, ILMN_2184373, ILMN_1746396, ILMN_2375879, ILMN_1666733, ILMN_1681283, ILMN_1757350, ILMN_1763260, ILMN_1806023	120	148	13528	5.331981981981982	0.944513094335688	0.03383814532506524	3.187200961537784
GOTERM_BP_FAT	GO:0006935~chemotaxis	7	4.605263157894736	0.002882772944299101	ILMN_1801584, ILMN_1671509, ILMN_1775501, ILMN_2105573, ILMN_2184373, ILMN_2100209, ILMN_1765725, ILMN_1666733, ILMN_1747355, ILMN_1679045, ILMN_2218856	120	160	13528	4.932083333333333	0.9860956344409152	0.04493290261388727	4.676472851212765
GOTERM_BP_FAT	GO:0042330~taxis	7	4.605263157894736	0.002882772944299101	ILMN_1801584, ILMN_1671509, ILMN_1775501, ILMN_2105573, ILMN_2184373, ILMN_2100209, ILMN_1765725, ILMN_1666733, ILMN_1747355, ILMN_1679045, ILMN_2218856	120	160	13528	4.932083333333333	0.9860956344409152	0.04493290261388727	4.676472851212765
GOTERM_BP_FAT	GO:0042592~homeostatic process	14	9.210526315789473	0.014722300753509065	ILMN_1671509, ILMN_1775501, ILMN_2360415, ILMN_2375879, ILMN_1737988, ILMN_1676984, ILMN_1681283, ILMN_1801584, ILMN_2086095, ILMN_2203891, ILMN_1746396, ILMN_2203896, ILMN_1793990, ILMN_2357770, ILMN_1757350, ILMN_2259633, ILMN_1763260, ILMN_1756806, ILMN_1806023	120	751	13528	2.1015534842432313	0.9999999997113542	0.1532990645547011	21.8120720102265
GOTERM_BP_FAT	GO:0032844~regulation of homeostatic process	5	3.289473684210526	0.01810819717647869	ILMN_2203891, ILMN_2199439, ILMN_2203896, ILMN_2375879, ILMN_1681283, ILMN_1763260, ILMN_1778625, ILMN_1662795	120	114	13528	4.944444444444445	0.9999999999982371	0.17464646053588218	26.15217188409833
GOTERM_BP_FAT	GO:0040012~regulation of locomotion	6	3.9473684210526314	0.027261107442161137	ILMN_1801584, ILMN_2203891, ILMN_2121408, ILMN_2184373, ILMN_2203896, ILMN_2375879, ILMN_1666733, ILMN_1681283, ILMN_1763260	120	192	13528	3.5229166666666667	1904-01-01 01:00:00	0.23079586386681672	36.77899926490844
GOTERM_BP_FAT	GO:0019725~cellular homeostasis	9	5.921052631578947	0.05321735014878106	ILMN_1801584, ILMN_1671509, ILMN_1775501, ILMN_2203891, ILMN_2360415, ILMN_2203896, ILMN_1737988, ILMN_1681283, ILMN_1676984, ILMN_1763260, ILMN_1756806, ILMN_1806023	120	466	13528	2.17725321888412	1904-01-01 01:00:00	0.34852496074615924	59.63560893860599
GOTERM_BP_FAT	GO:0040017~positive regulation of locomotion	4	2.631578947368421	0.05531530744155803	ILMN_2121408, ILMN_2184373, ILMN_2375879, ILMN_1666733, ILMN_1681283, ILMN_1763260	120	98	13528	4.6013605442176875	1904-01-01 01:00:00	0.35527530502925775	61.094084583298944
GOTERM_BP_FAT	GO:0030334~regulation of cell migration	5	3.289473684210526	0.06196649673170779	ILMN_1801584, ILMN_2203891, ILMN_2121408, ILMN_2203896, ILMN_2375879, ILMN_1681283, ILMN_1763260	120	169	13528	3.335305719921104	1904-01-01 01:00:00	0.37583360758635875	65.39733539391518
GOTERM_BP_FAT	GO:0051270~regulation of cell motion	5	3.289473684210526	0.09058274402741463	ILMN_1801584, ILMN_2203891, ILMN_2121408, ILMN_2203896, ILMN_2375879, ILMN_1681283, ILMN_1763260	120	193	13528	2.920552677029361	1904-01-01 01:00:00	0.46622477007682084	79.30373902839092
KEGG_PATHWAY	hsa04062:Chemokine signaling pathway	5	3.289473684210526	0.12285342270492308	ILMN_1801584, ILMN_1671509, ILMN_2105573, ILMN_2184373, ILMN_2100209, ILMN_1666733, ILMN_1747355, ILMN_2218856	53	187	5085	2.565331449904147	0.9999902197213321	0.5365280925331821	75.824177047513
GOTERM_BP_FAT	GO:0048878~chemical homeostasis	8	5.263157894736842	0.16482269110034234	ILMN_1801584, ILMN_1671509, ILMN_1775501, ILMN_2203891, ILMN_2360415, ILMN_2203896, ILMN_2375879, ILMN_1737988, ILMN_1681283, ILMN_1763260, ILMN_1806023	120	512	13528	1.7614583333333331	1904-01-01 01:00:00	0.6486799947823131	94.96118470748355
GOTERM_BP_FAT	GO:0030335~positive regulation of cell migration	3	1.9736842105263157	0.18445612276400528	ILMN_2121408, ILMN_2375879, ILMN_1681283, ILMN_1763260	120	89	13528	3.8000000000000003	1904-01-01 01:00:00	0.6814094078145825	96.60426408420264
GOTERM_BP_FAT	GO:0051272~positive regulation of cell motion	3	1.9736842105263157	0.21324756376033335	ILMN_2121408, ILMN_2375879, ILMN_1681283, ILMN_1763260	120	98	13528	3.4510204081632656	1904-01-01 01:00:00	0.7290720861716982	98.12940101551568
GOTERM_BP_FAT	GO:0006873~cellular ion homeostasis	6	3.9473684210526314	0.23313714673356115	ILMN_1801584, ILMN_1671509, ILMN_1775501, ILMN_2203891, ILMN_2360415, ILMN_2203896, ILMN_1737988, ILMN_1806023	120	374	13528	1.8085561497326206	1904-01-01 01:00:00	0.7568623507334455	98.77680362878954
GOTERM_BP_FAT	GO:0055082~cellular chemical homeostasis	6	3.9473684210526314	0.24291318999275585	ILMN_1801584, ILMN_1671509, ILMN_1775501, ILMN_2203891, ILMN_2360415, ILMN_2203896, ILMN_1737988, ILMN_1806023	120	380	13528	1.7800000000000002	1904-01-01 01:00:00	0.7681001119067684	99.01131537625022
GOTERM_BP_FAT	GO:0050801~ion homeostasis	6	3.9473684210526314	0.2915622724876281	ILMN_1801584, ILMN_1671509, ILMN_1775501, ILMN_2203891, ILMN_2360415, ILMN_2203896, ILMN_1737988, ILMN_1806023	120	409	13528	1.6537897310513447	1904-01-01 01:00:00	0.8269652623278707	99.67149405870504
GOTERM_BP_FAT	GO:0030005~cellular di-, tri-valent inorganic cation homeostasis	4	2.631578947368421	0.32242361380417783	ILMN_1801584, ILMN_1671509, ILMN_1775501, ILMN_2360415, ILMN_1737988	120	227	13528	1.9864904552129221	1904-01-01 01:00:00	0.8536147603712249	99.84309352691369
GOTERM_BP_FAT	GO:0055066~di-, tri-valent inorganic cation homeostasis	4	2.631578947368421	0.3513525249545429	ILMN_1801584, ILMN_1671509, ILMN_1775501, ILMN_2360415, ILMN_1737988	120	239	13528	1.8867503486750348	1904-01-01 01:00:00	0.8769315201245645	99.92391956198293
GOTERM_BP_FAT	GO:0030003~cellular cation homeostasis	4	2.631578947368421	0.38732131901683303	ILMN_1801584, ILMN_1671509, ILMN_1775501, ILMN_2360415, ILMN_1737988	120	254	13528	1.7753280839895014	1904-01-01 01:00:00	0.9029958911937027	99.97047117811334
GOTERM_BP_FAT	GO:0055080~cation homeostasis	4	2.631578947368421	0.4622110378188774	ILMN_1801584, ILMN_1671509, ILMN_1775501, ILMN_2360415, ILMN_1737988	120	286	13528	1.5766899766899767	1904-01-01 01:00:00	0.9458687250459341	99.99660437166943
GOTERM_BP_FAT	GO:0006874~cellular calcium ion homeostasis	3	1.9736842105263157	0.480410714358176	ILMN_1801584, ILMN_1671509, ILMN_1775501	120	183	13528	1.8480874316939893	1904-01-01 01:00:00	0.9516896923818453	99.99808188201081
GOTERM_BP_FAT	GO:0055074~calcium ion homeostasis	3	1.9736842105263157	0.4946057679465105	ILMN_1801584, ILMN_1671509, ILMN_1775501	120	188	13528	1.798936170212766	1904-01-01 01:00:00	0.9562373563848111	99.99878855901991
GOTERM_BP_FAT	GO:0006875~cellular metal ion homeostasis	3	1.9736842105263157	0.5168069220647096	ILMN_1801584, ILMN_1671509, ILMN_1775501	120	196	13528	1.7255102040816328	1904-01-01 01:00:00	0.9632736473614024	99.99942503239761
GOTERM_BP_FAT	GO:0055065~metal ion homeostasis	3	1.9736842105263157	0.5410088855028407	ILMN_1801584, ILMN_1671509, ILMN_1775501	120	205	13528	1.6497560975609757	1904-01-01 01:00:00	0.9699665463078923	99.99975485695077
GOTERM_BP_FAT	GO:0007186~G-protein coupled receptor protein signaling pathway	4	2.631578947368421	0.9977680401366542	ILMN_1801584, ILMN_1671509, ILMN_2184373, ILMN_2168217, ILMN_1666733, ILMN_1798706	120	1123	13528	0.4015434847135649	1904-01-01 01:00:00	0.999999999987618	1904-01-05 04:00:00
Annotation Cluster 38	Enrichment Score: 1.2255647583045899
Category	Term	Count	%	PValue	Genes	List Total	Pop Hits	Pop Total	Fold Enrichment	Bonferroni	Benjamini	FDR
GOTERM_BP_FAT	GO:0001525~angiogenesis	7	4.605263157894736	0.0019505652714731354	ILMN_1801584, ILMN_1775501, ILMN_2184373, ILMN_1746396, ILMN_2375879, ILMN_1666733, ILMN_1681283, ILMN_1757350, ILMN_1763260, ILMN_1806023	120	148	13528	5.331981981981982	0.944513094335688	0.03383814532506524	3.187200961537784
GOTERM_BP_FAT	GO:0009967~positive regulation of signal transduction	8	5.263157894736842	0.015388430143642358	ILMN_1775501, ILMN_1728106, ILMN_1758939, ILMN_1746396, ILMN_2375879, ILMN_1780546, ILMN_1681283, ILMN_1757350, ILMN_1688423, ILMN_1763260	120	295	13528	3.0571751412429378	0.9999999998939848	0.15751447050265666	22.684424693733995
GOTERM_BP_FAT	GO:0010647~positive regulation of cell communication	8	5.263157894736842	0.02614172972374997	ILMN_1775501, ILMN_1728106, ILMN_1758939, ILMN_1746396, ILMN_2375879, ILMN_1780546, ILMN_1681283, ILMN_1757350, ILMN_1688423, ILMN_1763260	120	329	13528	2.741236068895643	1904-01-01 01:00:00	0.22488697040296635	35.56118419711207
BIOCARTA	h_hifPathway:Hypoxia-Inducible Factor in the Cardiovascular System	3	1.9736842105263157	0.0328788861925859	ILMN_2375879, ILMN_1681283, ILMN_1763260, ILMN_1806023	29	15	1437	9.910344827586206	0.9778782958302528	0.9778782958302528	31.627864249590953
GOTERM_BP_FAT	GO:0048771~tissue remodeling	3	1.9736842105263157	0.08696813351968169	ILMN_1746396, ILMN_2375879, ILMN_1681283, ILMN_1757350, ILMN_1763260	120	56	13528	6.039285714285714	1904-01-01 01:00:00	0.45351657092499753	77.8959533454119
KEGG_PATHWAY	hsa05200:Pathways in cancer	7	4.605263157894736	0.11576656810891846	ILMN_2184373, ILMN_1746396, ILMN_2375879, ILMN_1714820, ILMN_1666733, ILMN_1681283, ILMN_1757350, ILMN_2383934, ILMN_1763260, ILMN_1784602, ILMN_1806023	53	328	5085	2.0475724804417856	0.9999801440836442	0.5385390080068992	73.6224142558494
KEGG_PATHWAY	hsa05211:Renal cell carcinoma	3	1.9736842105263157	0.16008369786820634	ILMN_2375879, ILMN_1681283, ILMN_1763260, ILMN_1806023	53	70	5085	4.111859838274933	0.9999997848363323	0.573814887994916	84.88682444653422
GOTERM_BP_FAT	GO:0048878~chemical homeostasis	8	5.263157894736842	0.16482269110034234	ILMN_1801584, ILMN_1671509, ILMN_1775501, ILMN_2203891, ILMN_2360415, ILMN_2203896, ILMN_2375879, ILMN_1737988, ILMN_1681283, ILMN_1763260, ILMN_1806023	120	512	13528	1.7614583333333331	1904-01-01 01:00:00	0.6486799947823131	94.96118470748355
GOTERM_BP_FAT	GO:0060249~anatomical structure homeostasis	3	1.9736842105263157	0.23918018375415512	ILMN_1746396, ILMN_2375879, ILMN_1681283, ILMN_1757350, ILMN_1763260	120	106	13528	3.190566037735849	1904-01-01 01:00:00	0.7644594940445288	98.92725691318563
KEGG_PATHWAY	hsa04510:Focal adhesion	4	2.631578947368421	0.33862076208533215	ILMN_1746396, ILMN_2375879, ILMN_1714820, ILMN_1757350, ILMN_2383934, ILMN_1806023	53	201	5085	1.9093213179386088	0.9999999999999999	0.7943975812334705	98.86448070546425
Annotation Cluster 39	Enrichment Score: 1.1929063150177877
Category	Term	Count	%	PValue	Genes	List Total	Pop Hits	Pop Total	Fold Enrichment	Bonferroni	Benjamini	FDR
GOTERM_BP_FAT	GO:0042326~negative regulation of phosphorylation	3	1.9736842105263157	0.05945402301969395	ILMN_2203891, ILMN_2203896, ILMN_1784602, ILMN_1806023	120	45	13528	7.515555555555556	1904-01-01 01:00:00	0.37070214966969073	63.82725080107985
GOTERM_BP_FAT	GO:0045936~negative regulation of phosphate metabolic process	3	1.9736842105263157	0.06661160591023282	ILMN_2203891, ILMN_2203896, ILMN_1784602, ILMN_1806023	120	48	13528	7.045833333333333	1904-01-01 01:00:00	0.3850092052528472	68.13287935986548
GOTERM_BP_FAT	GO:0010563~negative regulation of phosphorus metabolic process	3	1.9736842105263157	0.06661160591023282	ILMN_2203891, ILMN_2203896, ILMN_1784602, ILMN_1806023	120	48	13528	7.045833333333333	1904-01-01 01:00:00	0.3850092052528472	68.13287935986548
Annotation Cluster 40	Enrichment Score: 1.0754801800351683
Category	Term	Count	%	PValue	Genes	List Total	Pop Hits	Pop Total	Fold Enrichment	Bonferroni	Benjamini	FDR
GOTERM_BP_FAT	GO:0048545~response to steroid hormone stimulus	6	3.9473684210526314	0.027261107442161137	ILMN_1775501, ILMN_1728106, ILMN_2199439, ILMN_1746396, ILMN_1757350, ILMN_1766528, ILMN_1784602, ILMN_1662795	120	192	13528	3.5229166666666667	1904-01-01 01:00:00	0.23079586386681672	36.77899926490844
GOTERM_BP_FAT	GO:0009628~response to abiotic stimulus	8	5.263157894736842	0.04378434685405898	ILMN_1775501, ILMN_1728106, ILMN_2199439, ILMN_1780546, ILMN_1768110, ILMN_1706434, ILMN_1784602, ILMN_1662795, ILMN_1806023	120	368	13528	2.4507246376811596	1904-01-01 01:00:00	0.3153841873187069	52.4197729041972
GOTERM_BP_FAT	GO:0043627~response to estrogen stimulus	4	2.631578947368421	0.06528392854032913	ILMN_1775501, ILMN_2199439, ILMN_1746396, ILMN_1757350, ILMN_1766528, ILMN_1662795	120	105	13528	4.294603174603174	1904-01-01 01:00:00	0.3816506670626013	67.37249256142115
GOTERM_BP_FAT	GO:0009719~response to endogenous stimulus	8	5.263157894736842	0.06638052425440011	ILMN_1775501, ILMN_1728106, ILMN_2199439, ILMN_1782305, ILMN_2339955, ILMN_1746396, ILMN_1676984, ILMN_1757350, ILMN_1766528, ILMN_1784602, ILMN_1662795	120	405	13528	2.2268312757201647	1904-01-01 01:00:00	0.3853608497513892	68.00174277109777
GOTERM_BP_FAT	GO:0051384~response to glucocorticoid stimulus	3	1.9736842105263157	0.15019101814546099	ILMN_1775501, ILMN_1728106, ILMN_1784602	120	78	13528	4.3358974358974365	1904-01-01 01:00:00	0.6231104896908937	93.27861537438719
GOTERM_BP_FAT	GO:0031960~response to corticosteroid stimulus	3	1.9736842105263157	0.17185444062604838	ILMN_1775501, ILMN_1728106, ILMN_1784602	120	85	13528	3.978823529411765	1904-01-01 01:00:00	0.6612284467672598	95.62063895429533
GOTERM_BP_FAT	GO:0009725~response to hormone stimulus	6	3.9473684210526314	0.22188333815382613	ILMN_1775501, ILMN_1728106, ILMN_2199439, ILMN_1746396, ILMN_1757350, ILMN_1766528, ILMN_1784602, ILMN_1662795	120	367	13528	1.8430517711171663	1904-01-01 01:00:00	0.7435943703316998	98.44238642393313
Annotation Cluster 41	Enrichment Score: 0.9804901266825161
Category	Term	Count	%	PValue	Genes	List Total	Pop Hits	Pop Total	Fold Enrichment	Bonferroni	Benjamini	FDR
GOTERM_BP_FAT	GO:0001817~regulation of cytokine production	7	4.605263157894736	0.005267288210771535	ILMN_1780582, ILMN_1775501, ILMN_1728106, ILMN_1758939, ILMN_2328666, ILMN_1681283, ILMN_1782560, ILMN_1688423, ILMN_1763260	120	181	13528	4.359852670349908	0.9995989686452158	0.06924259857175064	8.388548841909383
GOTERM_CC_FAT	GO:0009897~external side of plasma membrane	6	3.9473684210526314	0.009866753327137557	ILMN_1780582, ILMN_1728106, ILMN_2328666, ILMN_2188333, ILMN_1782560, ILMN_1688423, ILMN_1778625	99	170	12782	4.556862745098039	0.8848631667849098	0.14307290057362587	11.841688776382675
INTERPRO	IPR007110:Immunoglobulin-like	5	3.289473684210526	0.5582270195003654	ILMN_1780582, ILMN_2328666, ILMN_1782560, ILMN_1688423, ILMN_1654210, ILMN_1752592	132	501	16659	1.2595264017419707	1904-01-01 01:00:00	0.9998594352293397	99.99822493886512
INTERPRO	IPR013783:Immunoglobulin-like fold	5	3.289473684210526	0.6364874065637698	ILMN_1780582, ILMN_2328666, ILMN_1782560, ILMN_1688423, ILMN_1654210, ILMN_1752592	132	553	16659	1.1410899227354925	1904-01-01 01:00:00	0.9999331756289472	99.99986957781026
SP_PIR_KEYWORDS	Immunoglobulin domain	4	2.631578947368421	0.6779338897279957	ILMN_1780582, ILMN_2328666, ILMN_1782560, ILMN_1688423, ILMN_1654210	143	470	19235	1.1447701234935277	1904-01-01 01:00:00	0.9835448923786466	99.99993429982042
Annotation Cluster 42	Enrichment Score: 0.9658836336467934
Category	Term	Count	%	PValue	Genes	List Total	Pop Hits	Pop Total	Fold Enrichment	Bonferroni	Benjamini	FDR
GOTERM_BP_FAT	GO:0034613~cellular protein localization	9	5.921052631578947	0.028607153785975527	ILMN_1728106, ILMN_1760280, ILMN_1746396, ILMN_1679796, ILMN_2280911, ILMN_1697642, ILMN_1757350, ILMN_1670817, ILMN_1806023, ILMN_1708627	120	411	13528	2.4686131386861314	1904-01-01 01:00:00	0.23818917446413257	38.21477502895993
GOTERM_BP_FAT	GO:0070727~cellular macromolecule localization	9	5.921052631578947	0.02969233617313474	ILMN_1728106, ILMN_1760280, ILMN_1746396, ILMN_1679796, ILMN_2280911, ILMN_1697642, ILMN_1757350, ILMN_1670817, ILMN_1806023, ILMN_1708627	120	414	13528	2.450724637681159	1904-01-01 01:00:00	0.24346207497245498	39.349928060515424
GOTERM_BP_FAT	GO:0033365~protein localization in organelle	5	3.289473684210526	0.03990006571747942	ILMN_1728106, ILMN_1679796, ILMN_1670817, ILMN_1806023, ILMN_1708627	120	146	13528	3.8607305936073057	1904-01-01 01:00:00	0.2986335526921029	49.10978711918021
GOTERM_BP_FAT	GO:0006605~protein targeting	6	3.9473684210526314	0.04127923658075311	ILMN_1728106, ILMN_1760280, ILMN_1679796, ILMN_1670817, ILMN_1806023, ILMN_1708627	120	215	13528	3.1460465116279073	1904-01-01 01:00:00	0.3043981132367771	50.309063956357704
GOTERM_BP_FAT	GO:0006886~intracellular protein transport	8	5.263157894736842	0.04704911373118585	ILMN_1728106, ILMN_1760280, ILMN_1679796, ILMN_2280911, ILMN_1697642, ILMN_1670817, ILMN_1806023, ILMN_1708627	120	374	13528	2.411408199643494	1904-01-01 01:00:00	0.3258628292907184	55.04424886972622
GOTERM_BP_FAT	GO:0017038~protein import	4	2.631578947368421	0.10868201272222391	ILMN_1728106, ILMN_1679796, ILMN_1670817, ILMN_1806023	120	131	13528	3.4422391857506356	1904-01-01 01:00:00	0.5263783833737863	85.17294814377372
GOTERM_BP_FAT	GO:0007005~mitochondrion organization	4	2.631578947368421	0.12188757991660627	ILMN_1679796, ILMN_1689525, ILMN_1670817, ILMN_1806023	120	138	13528	3.2676328502415455	1904-01-01 01:00:00	0.5576631887320885	88.4252679747266
GOTERM_BP_FAT	GO:0046907~intracellular transport	10	6.578947368421052	0.1245667729798034	ILMN_1732074, ILMN_1679796, ILMN_1760280, ILMN_1697642, ILMN_1670817, ILMN_2125675, ILMN_1733666, ILMN_1708627, ILMN_2220283, ILMN_1728106, ILMN_2280911, ILMN_1676091, ILMN_1806023	120	657	13528	1.7158802638254693	1904-01-01 01:00:00	0.5614933758725416	88.99741326301238
GOTERM_BP_FAT	GO:0006913~nucleocytoplasmic transport	4	2.631578947368421	0.15828651491209178	ILMN_2220283, ILMN_1728106, ILMN_1732074, ILMN_1760280, ILMN_2125675, ILMN_1676091, ILMN_1806023	120	156	13528	2.8905982905982905	1904-01-01 01:00:00	0.639692564373324	94.26551192716018
GOTERM_BP_FAT	GO:0051169~nuclear transport	4	2.631578947368421	0.1625226112194236	ILMN_2220283, ILMN_1728106, ILMN_1732074, ILMN_1760280, ILMN_2125675, ILMN_1676091, ILMN_1806023	120	158	13528	2.8540084388185654	1904-01-01 01:00:00	0.6459184101791421	94.72596153094828
GOTERM_BP_FAT	GO:0051170~nuclear import	3	1.9736842105263157	0.1812925804961388	ILMN_2220283, ILMN_1728106, ILMN_1732074, ILMN_2125675, ILMN_1676091, ILMN_1806023	120	88	13528	3.8431818181818183	1904-01-01 01:00:00	0.6771913198743219	96.37900592499662
GOTERM_BP_FAT	GO:0015031~protein transport	10	6.578947368421052	0.22757108220809205	ILMN_1727348, ILMN_1728106, ILMN_1760280, ILMN_1679796, ILMN_2280911, ILMN_1697642, ILMN_1670817, ILMN_1733666, ILMN_1806023, ILMN_1708627	120	762	13528	1.479440069991251	1904-01-01 01:00:00	0.7498184134207495	98.6208813345488
GOTERM_BP_FAT	GO:0045184~establishment of protein localization	10	6.578947368421052	0.23540414061591167	ILMN_1727348, ILMN_1728106, ILMN_1760280, ILMN_1679796, ILMN_2280911, ILMN_1697642, ILMN_1670817, ILMN_1733666, ILMN_1806023, ILMN_1708627	120	769	13528	1.4659731252709145	1904-01-01 01:00:00	0.7594372741293842	98.83542954949813
GOTERM_BP_FAT	GO:0008104~protein localization	11	7.236842105263158	0.2480571994340607	ILMN_1727348, ILMN_1728106, ILMN_1760280, ILMN_1746396, ILMN_1679796, ILMN_2280911, ILMN_1697642, ILMN_1757350, ILMN_1670817, ILMN_1733666, ILMN_1806023, ILMN_1708627	120	882	13528	1.4059712773998487	1904-01-01 01:00:00	0.7750694737056616	99.11704690752788
SP_PIR_KEYWORDS	protein transport	5	3.289473684210526	0.4826470681980278	ILMN_1727348, ILMN_1760280, ILMN_1679796, ILMN_2280911, ILMN_1697642	143	485	19235	1.3867060774277271	1904-01-01 01:00:00	0.9347981265467514	99.9746562661921
Annotation Cluster 43	Enrichment Score: 0.9401570455127021
Category	Term	Count	%	PValue	Genes	List Total	Pop Hits	Pop Total	Fold Enrichment	Bonferroni	Benjamini	FDR
GOTERM_BP_FAT	GO:0001569~patterning of blood vessels	3	1.9736842105263157	0.014447149192043623	ILMN_1801584, ILMN_1746396, ILMN_2375879, ILMN_1757350	120	21	13528	16.104761904761908	0.999999999563525	0.15277319623921282	21.449045491995268
GOTERM_BP_FAT	GO:0048754~branching morphogenesis of a tube	4	2.631578947368421	0.019524934134784275	ILMN_1801584, ILMN_1746396, ILMN_2375879, ILMN_1757350, ILMN_1778625	120	65	13528	6.937435897435898	0.9999999999997923	0.18471126573756225	27.90010709187154
GOTERM_BP_FAT	GO:0048729~tissue morphogenesis	6	3.9473684210526314	0.021353013897212572	ILMN_2203891, ILMN_1779857, ILMN_2199439, ILMN_1746396, ILMN_2203896, ILMN_1757350, ILMN_2137789, ILMN_1778625, ILMN_1662795, ILMN_2318643	120	180	13528	3.757777777777778	0.9999999999999869	0.19543862644891563	30.09813144044038
GOTERM_BP_FAT	GO:0035239~tube morphogenesis	5	3.289473684210526	0.025731070324971787	ILMN_1801584, ILMN_1746396, ILMN_2375879, ILMN_1757350, ILMN_1778625, ILMN_2318643	120	127	13528	4.438320209973753	1904-01-01 01:00:00	0.22301210261907833	35.108910496456126
GOTERM_BP_FAT	GO:0001763~morphogenesis of a branching structure	4	2.631578947368421	0.027383051101214518	ILMN_1801584, ILMN_1746396, ILMN_2375879, ILMN_1757350, ILMN_1778625	120	74	13528	6.093693693693694	1904-01-01 01:00:00	0.23041985459590042	36.910352163278645
GOTERM_BP_FAT	GO:0060429~epithelium development	6	3.9473684210526314	0.050054032740697	ILMN_2199439, ILMN_1746396, ILMN_2375879, ILMN_1757350, ILMN_1778625, ILMN_1662795, ILMN_2318643, ILMN_1806023	120	227	13528	2.9797356828193835	1904-01-01 01:00:00	0.33854483388592904	57.33905037096425
GOTERM_BP_FAT	GO:0002009~morphogenesis of an epithelium	4	2.631578947368421	0.05949156527160721	ILMN_2199439, ILMN_1746396, ILMN_1757350, ILMN_1778625, ILMN_1662795, ILMN_2318643	120	101	13528	4.464686468646865	1904-01-01 01:00:00	0.36941017450204194	63.851196436698565
GOTERM_BP_FAT	GO:0021700~developmental maturation	4	2.631578947368421	0.05949156527160721	ILMN_1782305, ILMN_2339955, ILMN_1746396, ILMN_2375879, ILMN_1757350, ILMN_1778625	120	101	13528	4.464686468646865	1904-01-01 01:00:00	0.36941017450204194	63.851196436698565
GOTERM_BP_FAT	GO:0043010~camera-type eye development	4	2.631578947368421	0.06827421395114916	ILMN_1779857, ILMN_1746396, ILMN_2375879, ILMN_1757350, ILMN_2137789, ILMN_2318643	120	107	13528	4.214330218068536	1904-01-01 01:00:00	0.39125614643472306	69.06161119794272
GOTERM_BP_FAT	GO:0001654~eye development	4	2.631578947368421	0.11053261469802203	ILMN_1779857, ILMN_1746396, ILMN_2375879, ILMN_1757350, ILMN_2137789, ILMN_2318643	120	132	13528	3.416161616161616	1904-01-01 01:00:00	0.5296278325878229	85.6754761724411
GOTERM_BP_FAT	GO:0035295~tube development	5	3.289473684210526	0.12901806293060397	ILMN_1801584, ILMN_1746396, ILMN_2375879, ILMN_1757350, ILMN_1778625, ILMN_2318643	120	220	13528	2.562121212121212	1904-01-01 01:00:00	0.5720997636537649	89.889627988198
GOTERM_BP_FAT	GO:0007423~sensory organ development	5	3.289473684210526	0.14313905407729482	ILMN_1758474, ILMN_1779857, ILMN_1746396, ILMN_2375879, ILMN_1757350, ILMN_2137789, ILMN_2318643	120	229	13528	2.4614264919941777	1904-01-01 01:00:00	0.608449471162217	92.29096760995775
GOTERM_CC_FAT	GO:0016323~basolateral plasma membrane	4	2.631578947368421	0.20406626412540665	ILMN_2199439, ILMN_1746396, ILMN_1714820, ILMN_1757350, ILMN_2383934, ILMN_1778625, ILMN_1662795	99	203	12782	2.5440613026819925	1904-01-01 01:00:00	0.8416300238273835	94.50360750348852
GOTERM_BP_FAT	GO:0007389~pattern specification process	5	3.289473684210526	0.208651424917736	ILMN_1801584, ILMN_1746396, ILMN_2375879, ILMN_1757350, ILMN_2318643, ILMN_1674780	120	267	13528	2.111111111111111	1904-01-01 01:00:00	0.724287590484648	97.93961566820983
GOTERM_CC_FAT	GO:0045177~apical part of cell	3	1.9736842105263157	0.39999659918606945	ILMN_2199439, ILMN_1746396, ILMN_1757350, ILMN_1778625, ILMN_1662795	99	179	12782	2.163873370577281	1904-01-01 01:00:00	0.9546478920178447	99.848580473351
GOTERM_BP_FAT	GO:0048598~embryonic morphogenesis	4	2.631578947368421	0.5092218593154395	ILMN_1758474, ILMN_1779857, ILMN_1746396, ILMN_1757350, ILMN_2137789, ILMN_2318643	120	307	13528	1.4688382193268186	1904-01-01 01:00:00	0.9613597332807367	99.99925549981371
GOTERM_BP_FAT	GO:0030182~neuron differentiation	5	3.289473684210526	0.5408643256241201	ILMN_1801584, ILMN_1666089, ILMN_1782305, ILMN_2339955, ILMN_2375879, ILMN_1778625	120	438	13528	1.2869101978691018	1904-01-01 01:00:00	0.9702435351472214	99.99975357293818
GOTERM_BP_FAT	GO:0048666~neuron development	4	2.631578947368421	0.5765493403956604	ILMN_1801584, ILMN_1782305, ILMN_2339955, ILMN_2375879, ILMN_1778625	120	339	13528	1.3301868239921337	1904-01-01 01:00:00	0.9783615671293234	99.99993561951396
GOTERM_BP_FAT	GO:0031175~neuron projection development	3	1.9736842105263157	0.6620401558471327	ILMN_1801584, ILMN_1782305, ILMN_2339955, ILMN_1778625	120	256	13528	1.32109375	1904-01-01 01:00:00	0.9917365417862476	99.99999847245968
GOTERM_BP_FAT	GO:0030030~cell projection organization	3	1.9736842105263157	0.8387214518934212	ILMN_1801584, ILMN_1782305, ILMN_2339955, ILMN_1778625	120	368	13528	0.9190217391304348	1904-01-01 01:00:00	0.999575726004217	99.99999999999287
Annotation Cluster 44	Enrichment Score: 0.9268925253562963
Category	Term	Count	%	PValue	Genes	List Total	Pop Hits	Pop Total	Fold Enrichment	Bonferroni	Benjamini	FDR
GOTERM_MF_FAT	GO:0030246~carbohydrate binding	7	4.605263157894736	0.07485723553043233	ILMN_2415303, ILMN_2121408, ILMN_1711702, ILMN_2375879, ILMN_2188333, ILMN_2079386, ILMN_1778625	109	354	12983	2.3552843000051835	0.9999999997469031	0.5588704202868929	64.3366227764881
SP_PIR_KEYWORDS	heparin-binding	3	1.9736842105263157	0.08331613891481096	ILMN_2121408, ILMN_2375879, ILMN_2079386	143	65	19235	6.20817643894567	0.9999999785920135	0.4241219910314916	66.47974543823207
GOTERM_MF_FAT	GO:0005539~glycosaminoglycan binding	4	2.631578947368421	0.11121502241866674	ILMN_2121408, ILMN_2375879, ILMN_2079386, ILMN_1778625	109	140	12983	3.403145478374836	0.9999999999999971	0.6848184117169666	79.03521823444152
GOTERM_MF_FAT	GO:0030247~polysaccharide binding	4	2.631578947368421	0.1368653337935825	ILMN_2121408, ILMN_2375879, ILMN_2079386, ILMN_1778625	109	154	12983	3.0937686167043967	1904-01-01 01:00:00	0.7291697214558006	85.7780705679721
GOTERM_MF_FAT	GO:0001871~pattern binding	4	2.631578947368421	0.1368653337935825	ILMN_2121408, ILMN_2375879, ILMN_2079386, ILMN_1778625	109	154	12983	3.0937686167043967	1904-01-01 01:00:00	0.7291697214558006	85.7780705679721
GOTERM_MF_FAT	GO:0008201~heparin binding	3	1.9736842105263157	0.21131559658561008	ILMN_2121408, ILMN_2375879, ILMN_2079386	109	103	12983	3.4692259731005612	1904-01-01 01:00:00	0.8462973998159233	95.69636725092364
Annotation Cluster 45	Enrichment Score: 0.8636589497157772
Category	Term	Count	%	PValue	Genes	List Total	Pop Hits	Pop Total	Fold Enrichment	Bonferroni	Benjamini	FDR
INTERPRO	IPR016186:C-type lectin-like	4	2.631578947368421	0.03898682053739075	ILMN_2415303, ILMN_1711702, ILMN_2188333, ILMN_1778625	132	95	16659	5.313875598086124	0.9999943802049268	0.5783228827293194	41.28544807580978
GOTERM_MF_FAT	GO:0030246~carbohydrate binding	7	4.605263157894736	0.07485723553043233	ILMN_2415303, ILMN_2121408, ILMN_1711702, ILMN_2375879, ILMN_2188333, ILMN_2079386, ILMN_1778625	109	354	12983	2.3552843000051835	0.9999999997469031	0.5588704202868929	64.3366227764881
SP_PIR_KEYWORDS	Signal-anchor	7	4.605263157894736	0.09216509761918826	ILMN_2415303, ILMN_1728106, ILMN_1711702, ILMN_2325574, ILMN_2188333, ILMN_1654322, ILMN_1682717	143	421	19235	2.2365164526684715	0.9999999970118959	0.4483309008080848	70.32596254738115
UP_SEQ_FEATURE	domain:C-type lectin	3	1.9736842105263157	0.11682540587681514	ILMN_2415303, ILMN_1711702, ILMN_2188333	143	79	19113	5.075595290785164	1904-01-01 01:00:00	0.994037087014505	83.576881768839
INTERPRO	IPR018378:C-type lectin, conserved site	3	1.9736842105263157	0.1360852071590165	ILMN_2415303, ILMN_1711702, ILMN_2188333	132	82	16659	4.617239467849224	1904-01-01 01:00:00	0.9379206301845762	85.89591555214572
INTERPRO	IPR001304:C-type lectin	3	1.9736842105263157	0.1360852071590165	ILMN_2415303, ILMN_1711702, ILMN_2188333	132	82	16659	4.617239467849224	1904-01-01 01:00:00	0.9379206301845762	85.89591555214572
SMART	SM00034:CLECT	3	1.9736842105263157	0.1821050916349083	ILMN_2415303, ILMN_1711702, ILMN_2188333	87	82	9079	3.8179142136248947	0.999999653570123	0.8442414421499147	87.80359100542245
SP_PIR_KEYWORDS	Lectin	3	1.9736842105263157	0.32852265656821467	ILMN_2415303, ILMN_1711702, ILMN_2188333	143	159	19235	2.537933764348859	1904-01-01 01:00:00	0.84744475807897	99.32898459339326
GOTERM_MF_FAT	GO:0005529~sugar binding	3	1.9736842105263157	0.48451230448954075	ILMN_2415303, ILMN_1711702, ILMN_2188333	109	195	12983	1.8324629498941427	1904-01-01 01:00:00	0.9832790545867077	99.9846353891212
Annotation Cluster 46	Enrichment Score: 0.8018845853144191
Category	Term	Count	%	PValue	Genes	List Total	Pop Hits	Pop Total	Fold Enrichment	Bonferroni	Benjamini	FDR
GOTERM_BP_FAT	GO:0006919~activation of caspase activity	3	1.9736842105263157	0.08171815497892491	ILMN_1728106, ILMN_1689525, ILMN_1804988	120	54	13528	6.2629629629629635	1904-01-01 01:00:00	0.43814652122448927	75.69020533156419
GOTERM_BP_FAT	GO:0043280~positive regulation of caspase activity	3	1.9736842105263157	0.09502630306871925	ILMN_1728106, ILMN_1689525, ILMN_1804988	120	59	13528	5.732203389830509	1904-01-01 01:00:00	0.48171548911545414	80.91897830558119
GOTERM_BP_FAT	GO:0010952~positive regulation of peptidase activity	3	1.9736842105263157	0.09502630306871925	ILMN_1728106, ILMN_1689525, ILMN_1804988	120	59	13528	5.732203389830509	1904-01-01 01:00:00	0.48171548911545414	80.91897830558119
GOTERM_BP_FAT	GO:0043281~regulation of caspase activity	3	1.9736842105263157	0.15325118576812163	ILMN_1728106, ILMN_1689525, ILMN_1804988	120	79	13528	4.281012658227849	1904-01-01 01:00:00	0.6296888680507562	93.66907355396935
GOTERM_BP_FAT	GO:0052548~regulation of endopeptidase activity	3	1.9736842105263157	0.16250352458350834	ILMN_1728106, ILMN_1689525, ILMN_1804988	120	82	13528	4.12439024390244	1904-01-01 01:00:00	0.6473269749966624	94.72396711183103
GOTERM_BP_FAT	GO:0052547~regulation of peptidase activity	3	1.9736842105263157	0.17499134128796015	ILMN_1728106, ILMN_1689525, ILMN_1804988	120	86	13528	3.932558139534884	1904-01-01 01:00:00	0.6671125029011843	95.88785879808762
GOTERM_BP_FAT	GO:0051345~positive regulation of hydrolase activity	4	2.631578947368421	0.20885800444353933	ILMN_1746494, ILMN_1728106, ILMN_1689525, ILMN_1804988	120	179	13528	2.5191806331471134	1904-01-01 01:00:00	0.7233652378365094	97.94852046224776
GOTERM_BP_FAT	GO:0051336~regulation of hydrolase activity	4	2.631578947368421	0.5725096150839726	ILMN_1746494, ILMN_1728106, ILMN_1689525, ILMN_1804988	120	337	13528	1.3380811078140455	1904-01-01 01:00:00	0.9776824610276305	99.99992463621885
Annotation Cluster 47	Enrichment Score: 0.7699645216609509
Category	Term	Count	%	PValue	Genes	List Total	Pop Hits	Pop Total	Fold Enrichment	Bonferroni	Benjamini	FDR
GOTERM_MF_FAT	GO:0008017~microtubule binding	4	2.631578947368421	0.022055031047985237	ILMN_1746494, ILMN_2360415, ILMN_2280911, ILMN_1765725, ILMN_1737988, ILMN_1679045	109	72	12983	6.617227319062183	0.9982246075409031	0.2966313285748672	25.586190559912716
GOTERM_MF_FAT	GO:0015631~tubulin binding	4	2.631578947368421	0.05069488926785333	ILMN_1746494, ILMN_2360415, ILMN_2280911, ILMN_1765725, ILMN_1737988, ILMN_1679045	109	100	12983	4.764403669724771	0.999999616952539	0.5051875716141565	49.81222095709842
GOTERM_MF_FAT	GO:0008092~cytoskeletal protein binding	6	3.9473684210526314	0.40957723588426176	ILMN_1801584, ILMN_1746494, ILMN_1655561, ILMN_2360415, ILMN_2280911, ILMN_1765725, ILMN_1737988, ILMN_1679045	109	504	12983	1.4179772826561818	1904-01-01 01:00:00	0.9691956492166155	99.90718545969837
GOTERM_CC_FAT	GO:0015630~microtubule cytoskeleton	6	3.9473684210526314	0.41296031538626854	ILMN_1746494, ILMN_1702691, ILMN_1746396, ILMN_2280911, ILMN_1765725, ILMN_1757350, ILMN_1658494, ILMN_1679045	99	549	12782	1.4110503946569521	1904-01-01 01:00:00	0.9529150893687228	99.88528897915128
GOTERM_CC_FAT	GO:0044430~cytoskeletal part	7	4.605263157894736	0.7472422333822468	ILMN_1746494, ILMN_1702691, ILMN_1655561, ILMN_1746396, ILMN_2280911, ILMN_1765725, ILMN_1757350, ILMN_1658494, ILMN_1679045	99	952	12782	0.9493464052287582	1904-01-01 01:00:00	0.994311564859099	99.99999744161664
Annotation Cluster 48	Enrichment Score: 0.7356062918550889
Category	Term	Count	%	PValue	Genes	List Total	Pop Hits	Pop Total	Fold Enrichment	Bonferroni	Benjamini	FDR
GOTERM_BP_FAT	GO:0032496~response to lipopolysaccharide	3	1.9736842105263157	0.14714357407533696	ILMN_1775501, ILMN_1758939, ILMN_1806023	120	77	13528	4.392207792207793	1904-01-01 01:00:00	0.6179220047710312	92.86737625773071
GOTERM_BP_FAT	GO:0002237~response to molecule of bacterial origin	3	1.9736842105263157	0.17499134128796015	ILMN_1775501, ILMN_1758939, ILMN_1806023	120	86	13528	3.932558139534884	1904-01-01 01:00:00	0.6671125029011843	95.88785879808762
GOTERM_BP_FAT	GO:0009617~response to bacterium	4	2.631578947368421	0.24122552692460975	ILMN_1775501, ILMN_1728106, ILMN_1758939, ILMN_1806023	120	193	13528	2.336442141623489	1904-01-01 01:00:00	0.7665797513886479	98.97411048661696
Annotation Cluster 49	Enrichment Score: 0.6693152770807823
Category	Term	Count	%	PValue	Genes	List Total	Pop Hits	Pop Total	Fold Enrichment	Bonferroni	Benjamini	FDR
GOTERM_BP_FAT	GO:0070482~response to oxygen levels	5	3.289473684210526	0.0358162147456617	ILMN_1801584, ILMN_1782305, ILMN_2339955, ILMN_2375879, ILMN_1681283, ILMN_1763260, ILMN_1784602	120	141	13528	3.997635933806146	1904-01-01 01:00:00	0.2763557049267771	45.397122404483106
GOTERM_BP_FAT	GO:0001666~response to hypoxia	4	2.631578947368421	0.11427027899746074	ILMN_1801584, ILMN_1782305, ILMN_2339955, ILMN_2375879, ILMN_1681283, ILMN_1763260	120	134	13528	3.365174129353234	1904-01-01 01:00:00	0.5375819483734994	86.64202274719383
GOTERM_BP_FAT	GO:0032989~cellular component morphogenesis	6	3.9473684210526314	0.2711827593105386	ILMN_1801584, ILMN_1782305, ILMN_2339955, ILMN_1746396, ILMN_2100209, ILMN_1714820, ILMN_1681283, ILMN_1757350, ILMN_2383934, ILMN_1763260	120	397	13528	1.7037783375314863	1904-01-01 01:00:00	0.804532807278236	99.47413001885948
GOTERM_BP_FAT	GO:0000904~cell morphogenesis involved in differentiation	4	2.631578947368421	0.36337786551851625	ILMN_1801584, ILMN_1782305, ILMN_2339955, ILMN_1746396, ILMN_1681283, ILMN_1757350, ILMN_1763260	120	244	13528	1.848087431693989	1904-01-01 01:00:00	0.8867847201713801	99.94422389320079
GOTERM_BP_FAT	GO:0000902~cell morphogenesis	5	3.289473684210526	0.38270567364297314	ILMN_1801584, ILMN_1782305, ILMN_2339955, ILMN_1746396, ILMN_2100209, ILMN_1681283, ILMN_1757350, ILMN_1763260	120	356	13528	1.5833333333333333	1904-01-01 01:00:00	0.9002084452664714	99.96655581122526
GOTERM_CC_FAT	GO:0042995~cell projection	6	3.9473684210526314	0.624611417785001	ILMN_1801584, ILMN_1655561, ILMN_2199439, ILMN_1746396, ILMN_1714820, ILMN_1681283, ILMN_1757350, ILMN_2383934, ILMN_1763260, ILMN_1662795	99	697	12782	1.1114299378287902	1904-01-01 01:00:00	0.9883202160401133	99.99960973185385
Annotation Cluster 50	Enrichment Score: 0.6578624900312307
Category	Term	Count	%	PValue	Genes	List Total	Pop Hits	Pop Total	Fold Enrichment	Bonferroni	Benjamini	FDR
GOTERM_MF_FAT	GO:0051082~unfolded protein binding	4	2.631578947368421	0.07091094526294661	ILMN_1719611, ILMN_1679796, ILMN_2415898, ILMN_1670817	109	115	12983	4.142959712804148	0.9999999991522152	0.5521960607838454	62.26723493653055
SP_PIR_KEYWORDS	Chaperone	3	1.9736842105263157	0.3236376668626142	ILMN_1719611, ILMN_2415898, ILMN_1670817	143	158	19235	2.5539966362751176	1904-01-01 01:00:00	0.8489222532268641	99.26500189014534
GOTERM_BP_FAT	GO:0006457~protein folding	3	1.9736842105263157	0.4630631199773084	ILMN_1719611, ILMN_2415898, ILMN_1670817	120	177	13528	1.9107344632768364	1904-01-01 01:00:00	0.9457713451272689	99.99669253215235
Annotation Cluster 51	Enrichment Score: 0.6452478855297765
Category	Term	Count	%	PValue	Genes	List Total	Pop Hits	Pop Total	Fold Enrichment	Bonferroni	Benjamini	FDR
GOTERM_CC_FAT	GO:0031252~cell leading edge	4	2.631578947368421	0.08957296868348857	ILMN_1801584, ILMN_1655561, ILMN_1746396, ILMN_1714820, ILMN_1757350, ILMN_2383934	99	138	12782	3.7423510466988734	0.9999999986955083	0.6790677150268528	69.66263255278614
KEGG_PATHWAY	hsa05130:Pathogenic Escherichia coli infection	3	1.9736842105263157	0.11480464693439808	ILMN_1655561, ILMN_1746396, ILMN_1714820, ILMN_1757350, ILMN_2383934	53	57	5085	5.049652432969216	0.9999781504229968	0.5619783084850668	73.30993340815233
GOTERM_BP_FAT	GO:0032989~cellular component morphogenesis	6	3.9473684210526314	0.2711827593105386	ILMN_1801584, ILMN_1782305, ILMN_2339955, ILMN_1746396, ILMN_2100209, ILMN_1714820, ILMN_1681283, ILMN_1757350, ILMN_2383934, ILMN_1763260	120	397	13528	1.7037783375314863	1904-01-01 01:00:00	0.804532807278236	99.47413001885948
KEGG_PATHWAY	hsa04670:Leukocyte transendothelial migration	3	1.9736842105263157	0.34099824413487834	ILMN_1801584, ILMN_1746396, ILMN_1714820, ILMN_1757350, ILMN_2383934	53	118	5085	2.4392388871122486	0.9999999999999999	0.7832707990924029	98.90792096220206
GOTERM_CC_FAT	GO:0042995~cell projection	6	3.9473684210526314	0.624611417785001	ILMN_1801584, ILMN_1655561, ILMN_2199439, ILMN_1746396, ILMN_1714820, ILMN_1681283, ILMN_1757350, ILMN_2383934, ILMN_1763260, ILMN_1662795	99	697	12782	1.1114299378287902	1904-01-01 01:00:00	0.9883202160401133	99.99960973185385
Annotation Cluster 52	Enrichment Score: 0.5476264345585267
Category	Term	Count	%	PValue	Genes	List Total	Pop Hits	Pop Total	Fold Enrichment	Bonferroni	Benjamini	FDR
GOTERM_BP_FAT	GO:0001701~in utero embryonic development	4	2.631578947368421	0.20205566257447585	ILMN_1765725, ILMN_1714820, ILMN_1681283, ILMN_1706434, ILMN_2383934, ILMN_1763260, ILMN_1679045	120	176	13528	2.562121212121212	1904-01-01 01:00:00	0.7140698274824995	97.63543917526816
GOTERM_BP_FAT	GO:0043009~chordate embryonic development	5	3.289473684210526	0.3326133501790306	ILMN_1765725, ILMN_1714820, ILMN_1681283, ILMN_1706434, ILMN_2383934, ILMN_1763260, ILMN_2318643, ILMN_1679045	120	331	13528	1.702920443101712	1904-01-01 01:00:00	0.8632615362370673	99.87796962450932
GOTERM_BP_FAT	GO:0009792~embryonic development ending in birth or egg hatching	5	3.289473684210526	0.3386179637069694	ILMN_1765725, ILMN_1714820, ILMN_1681283, ILMN_1706434, ILMN_2383934, ILMN_1763260, ILMN_2318643, ILMN_1679045	120	334	13528	1.6876247504990018	1904-01-01 01:00:00	0.8665569246029298	99.8949608467806
Annotation Cluster 53	Enrichment Score: 0.4991002339650048
Category	Term	Count	%	PValue	Genes	List Total	Pop Hits	Pop Total	Fold Enrichment	Bonferroni	Benjamini	FDR
GOTERM_CC_FAT	GO:0005912~adherens junction	4	2.631578947368421	0.11624935103854082	ILMN_2203891, ILMN_1746396, ILMN_2203896, ILMN_1714820, ILMN_1757350, ILMN_2383934, ILMN_1778625	99	155	12782	3.331899641577061	0.9999999999980053	0.7061155744260668	79.21192164810958
GOTERM_BP_FAT	GO:0045596~negative regulation of cell differentiation	5	3.289473684210526	0.12294107178517777	ILMN_1808587, ILMN_2203891, ILMN_1779857, ILMN_1746396, ILMN_2203896, ILMN_1714820, ILMN_1757350, ILMN_2383934, ILMN_2137789	120	216	13528	2.609567901234568	1904-01-01 01:00:00	0.5594553483092298	88.65349917845083
GOTERM_CC_FAT	GO:0070161~anchoring junction	4	2.631578947368421	0.14551560241617054	ILMN_2203891, ILMN_1746396, ILMN_2203896, ILMN_1714820, ILMN_1757350, ILMN_2383934, ILMN_1778625	99	172	12782	3.0025839793281657	0.9999999999999987	0.7462184322404242	86.45082497921508
GOTERM_BP_FAT	GO:0007160~cell-matrix adhesion	3	1.9736842105263157	0.18445612276400528	ILMN_1746396, ILMN_1714820, ILMN_1757350, ILMN_2383934, ILMN_1778625	120	89	13528	3.8000000000000003	1904-01-01 01:00:00	0.6814094078145825	96.60426408420264
GOTERM_CC_FAT	GO:0016323~basolateral plasma membrane	4	2.631578947368421	0.20406626412540665	ILMN_2199439, ILMN_1746396, ILMN_1714820, ILMN_1757350, ILMN_2383934, ILMN_1778625, ILMN_1662795	99	203	12782	2.5440613026819925	1904-01-01 01:00:00	0.8416300238273835	94.50360750348852
GOTERM_BP_FAT	GO:0031589~cell-substrate adhesion	3	1.9736842105263157	0.21324756376033335	ILMN_1746396, ILMN_1714820, ILMN_1757350, ILMN_2383934, ILMN_1778625	120	98	13528	3.4510204081632656	1904-01-01 01:00:00	0.7290720861716982	98.12940101551568
GOTERM_BP_FAT	GO:0007507~heart development	4	2.631578947368421	0.2935274204286945	ILMN_2086095, ILMN_2203891, ILMN_1746396, ILMN_2203896, ILMN_1793990, ILMN_1714820, ILMN_1757350, ILMN_2383934	120	215	13528	2.0973643410852714	1904-01-01 01:00:00	0.8283579012085964	99.68628893230736
GOTERM_BP_FAT	GO:0016337~cell-cell adhesion	4	2.631578947368421	0.43916836051380015	ILMN_1728106, ILMN_1746396, ILMN_1714820, ILMN_1757350, ILMN_2383934, ILMN_1778625	120	276	13528	1.6338164251207727	1904-01-01 01:00:00	0.9346337878872176	99.99318923956957
GOTERM_CC_FAT	GO:0030054~cell junction	4	2.631578947368421	0.7648502873909722	ILMN_2203891, ILMN_1746396, ILMN_2203896, ILMN_1714820, ILMN_1757350, ILMN_2383934, ILMN_1778625	99	518	12782	0.9969969969969971	1904-01-01 01:00:00	0.9948014186625209	99.99999897821897
SP_PIR_KEYWORDS	cell adhesion	3	1.9736842105263157	0.8217346477076906	ILMN_1746396, ILMN_1714820, ILMN_1757350, ILMN_2383934, ILMN_1778625	143	422	19235	0.9562357074205416	1904-01-01 01:00:00	0.9957881009269327	99.99999996109393
GOTERM_BP_FAT	GO:0007155~cell adhesion	5	3.289473684210526	0.8702675603130595	ILMN_1728106, ILMN_1746396, ILMN_2100209, ILMN_1714820, ILMN_1757350, ILMN_2383934, ILMN_1778625	120	700	13528	0.8052380952380952	1904-01-01 01:00:00	0.9998234253141015	99.99999999999982
GOTERM_BP_FAT	GO:0022610~biological adhesion	5	3.289473684210526	0.8709860122527497	ILMN_1728106, ILMN_1746396, ILMN_2100209, ILMN_1714820, ILMN_1757350, ILMN_2383934, ILMN_1778625	120	701	13528	0.8040893961008083	1904-01-01 01:00:00	0.9998232152786284	99.99999999999983
Annotation Cluster 54	Enrichment Score: 0.4713987155166388
Category	Term	Count	%	PValue	Genes	List Total	Pop Hits	Pop Total	Fold Enrichment	Bonferroni	Benjamini	FDR
GOTERM_BP_FAT	GO:0007389~pattern specification process	5	3.289473684210526	0.208651424917736	ILMN_1801584, ILMN_1746396, ILMN_2375879, ILMN_1757350, ILMN_2318643, ILMN_1674780	120	267	13528	2.111111111111111	1904-01-01 01:00:00	0.724287590484648	97.93961566820983
GOTERM_MF_FAT	GO:0003682~chromatin binding	3	1.9736842105263157	0.35543980791774077	ILMN_1746396, ILMN_1757350, ILMN_2318643, ILMN_1674780	109	150	12983	2.3822018348623857	1904-01-01 01:00:00	0.9486834067094218	99.70317857217812
GOTERM_BP_FAT	GO:0003002~regionalization	3	1.9736842105263157	0.5195369410529305	ILMN_1746396, ILMN_1757350, ILMN_2318643, ILMN_1674780	120	197	13528	1.716751269035533	1904-01-01 01:00:00	0.9638405680613225	99.99947661538046
Annotation Cluster 55	Enrichment Score: 0.44407391659265294
Category	Term	Count	%	PValue	Genes	List Total	Pop Hits	Pop Total	Fold Enrichment	Bonferroni	Benjamini	FDR
GOTERM_CC_FAT	GO:0031967~organelle envelope	9	5.921052631578947	0.1028400882567967	ILMN_1810418, ILMN_1760280, ILMN_1679796, ILMN_1672191, ILMN_1766528, ILMN_1726574, ILMN_1756806, ILMN_1711838, ILMN_2411076	99	620	12782	1.8741935483870968	0.9999999999468345	0.7120986829849855	74.8264962453646
GOTERM_CC_FAT	GO:0031975~envelope	9	5.921052631578947	0.10426222066926338	ILMN_1810418, ILMN_1760280, ILMN_1679796, ILMN_1672191, ILMN_1766528, ILMN_1726574, ILMN_1756806, ILMN_1711838, ILMN_2411076	99	622	12782	1.8681672025723473	0.9999999999623786	0.6988577298569953	75.32901924294931
GOTERM_CC_FAT	GO:0005635~nuclear envelope	4	2.631578947368421	0.2080233614014063	ILMN_1810418, ILMN_1760280, ILMN_1726574, ILMN_2411076	99	205	12782	2.5192411924119242	1904-01-01 01:00:00	0.8372940402417355	94.8410070704604
GOTERM_CC_FAT	GO:0019866~organelle inner membrane	5	3.289473684210526	0.24545270207900485	ILMN_1810418, ILMN_1672191, ILMN_1766528, ILMN_1711838, ILMN_2411076	99	329	12782	1.962174940898345	1904-01-01 01:00:00	0.8708220656248157	97.21188091134077
GOTERM_CC_FAT	GO:0031090~organelle membrane	11	7.236842105263158	0.3304993303525871	ILMN_1786532, ILMN_1810418, ILMN_1679796, ILMN_2280911, ILMN_1672191, ILMN_1766528, ILMN_1756806, ILMN_1654210, ILMN_1708627, ILMN_1711838, ILMN_2411076	99	1096	12782	1.295823195458232	1904-01-01 01:00:00	0.9236592341150982	99.39021577810927
GOTERM_CC_FAT	GO:0031966~mitochondrial membrane	5	3.289473684210526	0.35747597511770735	ILMN_1679796, ILMN_1672191, ILMN_1766528, ILMN_1756806, ILMN_1711838	99	394	12782	1.6384658770445573	1904-01-01 01:00:00	0.9364046698480931	99.63847156672287
GOTERM_CC_FAT	GO:0005740~mitochondrial envelope	5	3.289473684210526	0.401189498924458	ILMN_1679796, ILMN_1672191, ILMN_1766528, ILMN_1756806, ILMN_1711838	99	419	12782	1.5407053831874833	1904-01-01 01:00:00	0.9512681086350067	99.85236273662801
SP_PIR_KEYWORDS	mitochondrion inner membrane	3	1.9736842105263157	0.41796093868863704	ILMN_1672191, ILMN_1766528, ILMN_1711838	143	193	19235	2.090836624515381	1904-01-01 01:00:00	0.8986220768283713	99.88863803685591
GOTERM_CC_FAT	GO:0005739~mitochondrion	10	6.578947368421052	0.45613205976096777	ILMN_1808587, ILMN_1679796, ILMN_1689525, ILMN_1672191, ILMN_1669584, ILMN_2162328, ILMN_1670817, ILMN_1766528, ILMN_1756806, ILMN_1711838	99	1087	12782	1.1877747112337729	1904-01-01 01:00:00	0.9576274016635495	99.95655489229335
GOTERM_CC_FAT	GO:0044429~mitochondrial part	6	3.9473684210526314	0.4825030743572422	ILMN_1679796, ILMN_1672191, ILMN_1670817, ILMN_1766528, ILMN_1756806, ILMN_1711838	99	595	12782	1.3019607843137255	1904-01-01 01:00:00	0.9645530438824249	99.9769021235367
SP_PIR_KEYWORDS	mitochondrion	7	4.605263157894736	0.5814907250870845	ILMN_1679796, ILMN_1689525, ILMN_1672191, ILMN_1670817, ILMN_1766528, ILMN_1756806, ILMN_1711838	143	832	19235	1.1316988300161377	1904-01-01 01:00:00	0.9621652083919296	99.99823434096506
GOTERM_CC_FAT	GO:0005743~mitochondrial inner membrane	3	1.9736842105263157	0.6844538593125509	ILMN_1672191, ILMN_1766528, ILMN_1711838	99	306	12782	1.2657952069716776	1904-01-01 01:00:00	0.993454932562171	99.99995707143654
GOTERM_CC_FAT	GO:0012505~endomembrane system	6	3.9473684210526314	0.7238189029610754	ILMN_1786532, ILMN_1810418, ILMN_1760280, ILMN_1726574, ILMN_1708627, ILMN_2411076	99	782	12782	0.9906223358908781	1904-01-01 01:00:00	0.9944527303000755	99.99999210789682
GOTERM_BP_FAT	GO:0055085~transmembrane transport	4	2.631578947368421	0.8822375950033022	ILMN_1672191, ILMN_1670817, ILMN_1766528, ILMN_1711838	120	569	13528	0.7925014645577035	1904-01-01 01:00:00	0.9998765855203429	99.99999999999997
Annotation Cluster 56	Enrichment Score: 0.36812593300149343
Category	Term	Count	%	PValue	Genes	List Total	Pop Hits	Pop Total	Fold Enrichment	Bonferroni	Benjamini	FDR
GOTERM_CC_FAT	GO:0009986~cell surface	9	5.921052631578947	0.005226176738204414	ILMN_1780582, ILMN_1728106, ILMN_2121408, ILMN_2328666, ILMN_2375879, ILMN_1714820, ILMN_2188333, ILMN_1782560, ILMN_1688423, ILMN_2383934, ILMN_1778625	99	348	12782	3.339080459770115	0.6809138184204261	0.1191972410198352	6.443295886460387
SP_PIR_KEYWORDS	transmembrane protein	11	7.236842105263158	0.020840553032062024	ILMN_1780582, ILMN_2121408, ILMN_2328666, ILMN_2168217, ILMN_2383934, ILMN_1778625, ILMN_1654210, ILMN_1798706, ILMN_1801584, ILMN_1714820, ILMN_2188333, ILMN_1688423, ILMN_1756806, ILMN_1752592	143	642	19235	2.304696860771627	0.986092664642398	0.14644549951232144	23.25013639469328
GOTERM_CC_FAT	GO:0005887~integral to plasma membrane	14	9.210526315789473	0.12065711510250426	ILMN_1780582, ILMN_2121408, ILMN_2328666, ILMN_2168217, ILMN_2383934, ILMN_1654210, ILMN_1798706, ILMN_1778625, ILMN_1801584, ILMN_1728106, ILMN_1711702, ILMN_1780546, ILMN_1714820, ILMN_2188333, ILMN_1688423, ILMN_1752592, ILMN_1654322	99	1188	12782	1.5215114104002991	0.9999999999993293	0.7043911969192203	80.49197973235722
GOTERM_CC_FAT	GO:0031226~intrinsic to plasma membrane	14	9.210526315789473	0.13659291520911065	ILMN_1780582, ILMN_2121408, ILMN_2328666, ILMN_2168217, ILMN_2383934, ILMN_1654210, ILMN_1798706, ILMN_1778625, ILMN_1801584, ILMN_1728106, ILMN_1711702, ILMN_1780546, ILMN_1714820, ILMN_2188333, ILMN_1688423, ILMN_1752592, ILMN_1654322	99	1215	12782	1.4877000457247371	0.9999999999999876	0.7365943380780364	84.53831810077757
SP_PIR_KEYWORDS	receptor	15	9.868421052631579	0.2793202829230026	ILMN_2121408, ILMN_2339955, ILMN_2168217, ILMN_1697642, ILMN_1782560, ILMN_2383934, ILMN_1798706, ILMN_1778625, ILMN_2162799, ILMN_1656300, ILMN_1801584, ILMN_1810418, ILMN_1758939, ILMN_1782305, ILMN_1711702, ILMN_1714820, ILMN_2188333, ILMN_1688423	143	1583	19235	1.274578232885245	1904-01-01 01:00:00	0.8103109902513437	98.36844923600665
GOTERM_CC_FAT	GO:0044459~plasma membrane part	19	1904-01-01 12:05:00	0.4239819982165629	ILMN_1780582, ILMN_2121408, ILMN_2168217, ILMN_1782560, ILMN_1778625, ILMN_1654210, ILMN_1801584, ILMN_1711702, ILMN_1746396, ILMN_1714820, ILMN_2188333, ILMN_1688423, ILMN_2328666, ILMN_2383934, ILMN_1798706, ILMN_2410864, ILMN_2203891, ILMN_1728106, ILMN_2199439, ILMN_2203896, ILMN_1780546, ILMN_1757350, ILMN_1752592, ILMN_1654322, ILMN_1662795	99	2203	12782	1.1135320522519794	1904-01-01 01:00:00	0.9541964666770482	99.90984737907162
UP_SEQ_FEATURE	disulfide bond	23	15.131578947368421	0.43677571020245026	ILMN_1780582, ILMN_2121408, ILMN_2100209, ILMN_1714158, ILMN_2168217, ILMN_1782560, ILMN_1654210, ILMN_1778625, ILMN_1801584, ILMN_2105573, ILMN_2184373, ILMN_1711702, ILMN_1714820, ILMN_2188333, ILMN_1688423, ILMN_1671509, ILMN_2415303, ILMN_2360415, ILMN_2328666, ILMN_2375879, ILMN_1737988, ILMN_2383934, ILMN_1798706, ILMN_2218856, ILMN_1728106, ILMN_1666733, ILMN_1780546, ILMN_1747355, ILMN_23…	143	2819	19113	1.0904997804607597	1904-01-01 01:00:00	0.9999995670488157	99.97630683103309
SP_PIR_KEYWORDS	disulfide bond	23	15.131578947368421	0.4972854631526509	ILMN_1780582, ILMN_2121408, ILMN_2100209, ILMN_1714158, ILMN_2168217, ILMN_1782560, ILMN_1654210, ILMN_1778625, ILMN_1801584, ILMN_2105573, ILMN_2184373, ILMN_1711702, ILMN_1714820, ILMN_2188333, ILMN_1688423, ILMN_1671509, ILMN_2415303, ILMN_2360415, ILMN_2328666, ILMN_2375879, ILMN_1737988, ILMN_2383934, ILMN_1798706, ILMN_2218856, ILMN_1728106, ILMN_1666733, ILMN_1780546, ILMN_1747355, ILMN_23…	143	2924	19235	1.0580510460811416	1904-01-01 01:00:00	0.9387134658902427	99.98232953536217
UP_SEQ_FEATURE	topological domain:Extracellular	18	11.842105263157894	0.8124823578173193	ILMN_1780582, ILMN_2121408, ILMN_2415303, ILMN_2328666, ILMN_2168217, ILMN_1782560, ILMN_2383934, ILMN_2212590, ILMN_1654210, ILMN_1778625, ILMN_1798706, ILMN_1682717, ILMN_1801584, ILMN_1752355, ILMN_1728106, ILMN_1711702, ILMN_1714820, ILMN_2188333, ILMN_1688423, ILMN_1752592, ILMN_1654322	143	2719	19113	0.8848224228878883	1904-01-01 01:00:00	0.999999999999334	99.9999999973134
UP_SEQ_FEATURE	topological domain:Cytoplasmic	22	14.473684210526317	0.8438111815566912	ILMN_1780582, ILMN_2121408, ILMN_2168217, ILMN_2325574, ILMN_1782560, ILMN_1778625, ILMN_1654210, ILMN_1801584, ILMN_1711702, ILMN_1714820, ILMN_2188333, ILMN_1688423, ILMN_2415303, ILMN_2328666, ILMN_1679796, ILMN_1697642, ILMN_2383934, ILMN_2212590, ILMN_1798706, ILMN_1682717, ILMN_1752355, ILMN_1786532, ILMN_1728106, ILMN_1752592, ILMN_1654322	143	3374	19113	0.8715060872737221	1904-01-01 01:00:00	0.9999999999999201	99.99999999981173
SP_PIR_KEYWORDS	signal	21	13.815789473684212	0.8440571626575356	ILMN_1780582, ILMN_2121408, ILMN_2100209, ILMN_1714158, ILMN_1782560, ILMN_1654210, ILMN_1778625, ILMN_1656300, ILMN_2105573, ILMN_2184373, ILMN_1714820, ILMN_1688423, ILMN_1671509, ILMN_2360415, ILMN_2328666, ILMN_2391512, ILMN_2375879, ILMN_1737988, ILMN_2383934, ILMN_2218856, ILMN_1752355, ILMN_1720484, ILMN_1665235, ILMN_1666733, ILMN_1780546, ILMN_1747355, ILMN_2354381, ILMN_1668605, ILMN_17…	143	3250	19235	0.8691447014523936	1904-01-01 01:00:00	0.996983044085533	99.99999999275563
UP_SEQ_FEATURE	signal peptide	21	13.815789473684212	0.851953575472817	ILMN_1780582, ILMN_2121408, ILMN_2100209, ILMN_1714158, ILMN_1782560, ILMN_1654210, ILMN_1778625, ILMN_1656300, ILMN_2105573, ILMN_2184373, ILMN_1714820, ILMN_1688423, ILMN_1671509, ILMN_2360415, ILMN_2328666, ILMN_2391512, ILMN_2375879, ILMN_1737988, ILMN_2383934, ILMN_2218856, ILMN_1752355, ILMN_1720484, ILMN_1665235, ILMN_1666733, ILMN_1780546, ILMN_1747355, ILMN_2354381, ILMN_1668605, ILMN_17…	143	3250	19113	0.8636320602474448	1904-01-01 01:00:00	0.9999999999995552	99.99999999991358
GOTERM_CC_FAT	GO:0005886~plasma membrane	23	15.131578947368421	0.9543878154793034	ILMN_1780582, ILMN_2121408, ILMN_1714158, ILMN_2168217, ILMN_1782560, ILMN_1654210, ILMN_1778625, ILMN_1656300, ILMN_1801584, ILMN_1746396, ILMN_1711702, ILMN_1714820, ILMN_2188333, ILMN_1688423, ILMN_2415303, ILMN_2360415, ILMN_2328666, ILMN_1737988, ILMN_2383934, ILMN_1798706, ILMN_2410864, ILMN_2203891, ILMN_1728106, ILMN_2199439, ILMN_2203896, ILMN_1780546, ILMN_1757350, ILMN_2354381, ILMN_17…	99	3777	12782	0.7862206924955139	1904-01-01 01:00:00	0.9999566479732241	1904-01-05 04:00:00
SP_PIR_KEYWORDS	glycoprotein	25	16.447368421052634	0.9582951887606957	ILMN_1780582, ILMN_2121408, ILMN_1714158, ILMN_1782560, ILMN_1654210, ILMN_1778625, ILMN_1656300, ILMN_1801584, ILMN_1711702, ILMN_1714820, ILMN_2188333, ILMN_2259633, ILMN_1688423, ILMN_2415303, ILMN_2360415, ILMN_2391512, ILMN_2328666, ILMN_2375879, ILMN_1737988, ILMN_2383934, ILMN_2212590, ILMN_1682717, ILMN_1752355, ILMN_1728106, ILMN_1720484, ILMN_1665235, ILMN_1780546, ILMN_2354381, ILMN_16…	143	4318	19235	0.7787777299125145	1904-01-01 01:00:00	0.9998865254531533	1904-01-05 04:00:00
SP_PIR_KEYWORDS	cell membrane	11	7.236842105263158	0.969081361244691	ILMN_2360415, ILMN_2121408, ILMN_2168217, ILMN_1737988, ILMN_2383934, ILMN_1654210, ILMN_1798706, ILMN_1656300, ILMN_1801584, ILMN_2410864, ILMN_1728106, ILMN_1711702, ILMN_1714820, ILMN_1688423	143	2194	19235	0.6743916976369119	1904-01-01 01:00:00	0.9999446318266278	1904-01-05 04:00:00
UP_SEQ_FEATURE	transmembrane region	28	18.421052631578945	0.9758479908141575	ILMN_1780582, ILMN_2121408, ILMN_2168217, ILMN_2325574, ILMN_2094313, ILMN_1782560, ILMN_1766528, ILMN_1654210, ILMN_1778625, ILMN_1801584, ILMN_1810418, ILMN_1711702, ILMN_1714820, ILMN_2188333, ILMN_1688423, ILMN_2415303, ILMN_2328666, ILMN_1679796, ILMN_2415898, ILMN_1697642, ILMN_2383934, ILMN_2212590, ILMN_1798706, ILMN_1711838, ILMN_1682717, ILMN_1752355, ILMN_1728106, ILMN_1786532, ILMN_17…	143	4911	19113	0.7620455293027071	1904-01-01 01:00:00	1904-01-01 01:00:00	1904-01-05 04:00:00
SP_PIR_KEYWORDS	transmembrane	28	18.421052631578945	0.9781426507876664	ILMN_1780582, ILMN_2121408, ILMN_2168217, ILMN_2325574, ILMN_2094313, ILMN_1782560, ILMN_1766528, ILMN_1654210, ILMN_1778625, ILMN_1801584, ILMN_1810418, ILMN_1711702, ILMN_1714820, ILMN_2188333, ILMN_1688423, ILMN_2415303, ILMN_2328666, ILMN_1679796, ILMN_2415898, ILMN_1697642, ILMN_2383934, ILMN_2212590, ILMN_1798706, ILMN_1711838, ILMN_1682717, ILMN_1752355, ILMN_1728106, ILMN_1786532, ILMN_17…	143	4973	19235	0.7573484227415456	1904-01-01 01:00:00	0.9999721315999551	1904-01-05 04:00:00
UP_SEQ_FEATURE	glycosylation site:N-linked (GlcNAc...)	22	14.473684210526317	0.9846426745054044	ILMN_1780582, ILMN_1714158, ILMN_1782560, ILMN_1654210, ILMN_1778625, ILMN_1656300, ILMN_1801584, ILMN_1711702, ILMN_1714820, ILMN_2188333, ILMN_1688423, ILMN_2415303, ILMN_2360415, ILMN_2328666, ILMN_2391512, ILMN_2375879, ILMN_1737988, ILMN_2383934, ILMN_2212590, ILMN_1682717, ILMN_1752355, ILMN_1720484, ILMN_1665235, ILMN_1780546, ILMN_2354381, ILMN_1668605, ILMN_1752592, ILMN_1654322, ILMN_22…	143	4129	19113	0.7121485925070329	1904-01-01 01:00:00	1904-01-01 01:00:00	1904-01-05 04:00:00
GOTERM_CC_FAT	GO:0031224~intrinsic to membrane	32	21.052631578947366	0.9917987660293853	ILMN_1780582, ILMN_2121408, ILMN_2168217, ILMN_2325574, ILMN_2094313, ILMN_1782560, ILMN_1766528, ILMN_1654210, ILMN_1778625, ILMN_1656300, ILMN_1801584, ILMN_1810418, ILMN_1711702, ILMN_1714820, ILMN_2188333, ILMN_1688423, ILMN_2360415, ILMN_2415303, ILMN_2328666, ILMN_1679796, ILMN_1760280, ILMN_1737988, ILMN_2415898, ILMN_1697642, ILMN_2383934, ILMN_2212590, ILMN_1798706, ILMN_1711838, ILMN_16…	99	5485	12782	0.7532462270839665	1904-01-01 01:00:00	0.999999743511662	1904-01-05 04:00:00
SP_PIR_KEYWORDS	membrane	34	22.36842105263158	0.9942214474964987	ILMN_1780582, ILMN_2121408, ILMN_1714158, ILMN_2168217, ILMN_2325574, ILMN_2094313, ILMN_1782560, ILMN_1766528, ILMN_1654210, ILMN_1778625, ILMN_1656300, ILMN_1801584, ILMN_1810418, ILMN_1711702, ILMN_1714820, ILMN_2188333, ILMN_1672191, ILMN_1688423, ILMN_2360415, ILMN_2415303, ILMN_2328666, ILMN_1679796, ILMN_1737988, ILMN_2415898, ILMN_1697642, ILMN_2383934, ILMN_2212590, ILMN_1733666, ILMN_17…	143	6256	19235	0.7310352690787474	1904-01-01 01:00:00	0.999999125035837	1904-01-05 04:00:00
GOTERM_CC_FAT	GO:0016021~integral to membrane	30	19.736842105263158	0.9944104447342494	ILMN_1780582, ILMN_2121408, ILMN_2168217, ILMN_2325574, ILMN_2094313, ILMN_1782560, ILMN_1766528, ILMN_1654210, ILMN_1778625, ILMN_1801584, ILMN_1810418, ILMN_1711702, ILMN_1714820, ILMN_2188333, ILMN_1688423, ILMN_2415303, ILMN_2328666, ILMN_1679796, ILMN_1760280, ILMN_2415898, ILMN_1697642, ILMN_2383934, ILMN_2212590, ILMN_1798706, ILMN_1711838, ILMN_1682717, ILMN_1752355, ILMN_1728106, ILMN_17…	99	5297	12782	0.7312315146938518	1904-01-01 01:00:00	0.9999999034640301	1904-01-05 04:00:00
Annotation Cluster 57	Enrichment Score: 0.2703461689087979
Category	Term	Count	%	PValue	Genes	List Total	Pop Hits	Pop Total	Fold Enrichment	Bonferroni	Benjamini	FDR
SP_PIR_KEYWORDS	zinc-finger	18	11.842105263157894	0.13130610959973435	ILMN_1737406, ILMN_1702691, ILMN_2343036, ILMN_1779857, ILMN_2339955, ILMN_1751656, ILMN_2094313, ILMN_1765578, ILMN_2381603, ILMN_2411897, ILMN_2411076, ILMN_1808587, ILMN_2342271, ILMN_1782305, ILMN_2280911, ILMN_2357770, ILMN_2259633, ILMN_2150654, ILMN_1673207, ILMN_2137789, ILMN_1784602	143	1718	19235	1.4093066421355132	0.999999999999611	0.5684822756523316	82.94348077574708
SP_PIR_KEYWORDS	zinc	20	13.157894736842104	0.26066938134356143	ILMN_1737406, ILMN_1702691, ILMN_1779857, ILMN_2343036, ILMN_2339955, ILMN_1751656, ILMN_2094313, ILMN_1765578, ILMN_2162328, ILMN_2381603, ILMN_2411897, ILMN_2411076, ILMN_1808587, ILMN_2342271, ILMN_1782305, ILMN_2199439, ILMN_2280911, ILMN_2357770, ILMN_2259633, ILMN_2137789, ILMN_2150654, ILMN_1673207, ILMN_1784602, ILMN_1662795	143	2189	19235	1.2289674692598402	1904-01-01 01:00:00	0.8007847922628866	97.75083446998828
GOTERM_MF_FAT	GO:0008270~zinc ion binding	21	13.815789473684212	0.46164656576570434	ILMN_1737406, ILMN_1746494, ILMN_1779857, ILMN_1702691, ILMN_2339955, ILMN_1751656, ILMN_2094313, ILMN_2381603, ILMN_2411897, ILMN_2259633, ILMN_1673207, ILMN_2150654, ILMN_2343036, ILMN_1765578, ILMN_2162328, ILMN_2411076, ILMN_1808587, ILMN_2199439, ILMN_1782305, ILMN_2342271, ILMN_2280911, ILMN_2357770, ILMN_2137789, ILMN_1784602, ILMN_1662795	109	2311	12983	1.0823504658613174	1904-01-01 01:00:00	0.9816277275992554	99.97269151813228
SP_PIR_KEYWORDS	metal-binding	22	14.473684210526317	0.6223584949500811	ILMN_1737406, ILMN_1702691, ILMN_1779857, ILMN_2339955, ILMN_1714158, ILMN_1751656, ILMN_2094313, ILMN_2381603, ILMN_2411897, ILMN_2259633, ILMN_1673207, ILMN_2150654, ILMN_2343036, ILMN_1765578, ILMN_2162328, ILMN_2411076, ILMN_1808587, ILMN_2199439, ILMN_1782305, ILMN_2342271, ILMN_2280911, ILMN_2357770, ILMN_1768110, ILMN_2354381, ILMN_2137789, ILMN_1784602, ILMN_1662795	143	2972	19235	0.9957034889740138	1904-01-01 01:00:00	0.9725185468701084	99.99951447609315
GOTERM_MF_FAT	GO:0046914~transition metal ion binding	22	14.473684210526317	0.7304098430613224	ILMN_1737406, ILMN_1702691, ILMN_1746494, ILMN_1779857, ILMN_2339955, ILMN_1751656, ILMN_2094313, ILMN_2381603, ILMN_2411897, ILMN_2259633, ILMN_1673207, ILMN_2150654, ILMN_2360415, ILMN_2343036, ILMN_1737988, ILMN_1765578, ILMN_2162328, ILMN_2411076, ILMN_1808587, ILMN_2199439, ILMN_1782305, ILMN_2342271, ILMN_2280911, ILMN_2357770, ILMN_2137789, ILMN_1784602, ILMN_1662795	109	2785	12983	0.9409055721179979	1904-01-01 01:00:00	0.9993242238779636	99.999997141787
GOTERM_MF_FAT	GO:0046872~metal ion binding	26	17.105263157894736	0.9825771286311759	ILMN_1737406, ILMN_1702691, ILMN_1779857, ILMN_1746494, ILMN_2339955, ILMN_1751656, ILMN_2094313, ILMN_2381603, ILMN_2411897, ILMN_2188333, ILMN_2259633, ILMN_1673207, ILMN_2150654, ILMN_2343036, ILMN_2360415, ILMN_1737988, ILMN_1765578, ILMN_2162328, ILMN_1711838, ILMN_2411076, ILMN_1808587, ILMN_1782305, ILMN_2199439, ILMN_2342271, ILMN_2280911, ILMN_1768110, ILMN_2357770, ILMN_2137789, ILMN_17…	109	4140	12983	0.748034392589638	1904-01-01 01:00:00	0.9999999793440009	1904-01-05 04:00:00
GOTERM_MF_FAT	GO:0043169~cation binding	26	17.105263157894736	0.9852010039188996	ILMN_1737406, ILMN_1702691, ILMN_1779857, ILMN_1746494, ILMN_2339955, ILMN_1751656, ILMN_2094313, ILMN_2381603, ILMN_2411897, ILMN_2188333, ILMN_2259633, ILMN_1673207, ILMN_2150654, ILMN_2343036, ILMN_2360415, ILMN_1737988, ILMN_1765578, ILMN_2162328, ILMN_1711838, ILMN_2411076, ILMN_1808587, ILMN_1782305, ILMN_2199439, ILMN_2342271, ILMN_2280911, ILMN_1768110, ILMN_2357770, ILMN_2137789, ILMN_17…	109	4179	12983	0.7410534542524769	1904-01-01 01:00:00	0.9999999866200667	1904-01-05 04:00:00
GOTERM_MF_FAT	GO:0043167~ion binding	26	17.105263157894736	0.9886608769647053	ILMN_1737406, ILMN_1702691, ILMN_1779857, ILMN_1746494, ILMN_2339955, ILMN_1751656, ILMN_2094313, ILMN_2381603, ILMN_2411897, ILMN_2188333, ILMN_2259633, ILMN_1673207, ILMN_2150654, ILMN_2343036, ILMN_2360415, ILMN_1737988, ILMN_1765578, ILMN_2162328, ILMN_1711838, ILMN_2411076, ILMN_1808587, ILMN_1782305, ILMN_2199439, ILMN_2342271, ILMN_2280911, ILMN_1768110, ILMN_2357770, ILMN_2137789, ILMN_17…	109	4241	12983	0.7302198503468761	1904-01-01 01:00:00	0.9999999943279528	1904-01-05 04:00:00
Annotation Cluster 58	Enrichment Score: 0.2691807580169595
Category	Term	Count	%	PValue	Genes	List Total	Pop Hits	Pop Total	Fold Enrichment	Bonferroni	Benjamini	FDR
UP_SEQ_FEATURE	zinc finger region:C2H2-type 1	6	3.9473684210526314	0.3764568140959805	ILMN_1737406, ILMN_1808587, ILMN_1779857, ILMN_2342271, ILMN_1751656, ILMN_1673207, ILMN_2137789, ILMN_2411897	143	542	19113	1.4796015792325756	1904-01-01 01:00:00	0.9999983666582588	99.89597787009724
UP_SEQ_FEATURE	zinc finger region:C2H2-type 2	6	3.9473684210526314	0.47307473429463187	ILMN_1737406, ILMN_1808587, ILMN_1779857, ILMN_2342271, ILMN_1751656, ILMN_1673207, ILMN_2137789, ILMN_2411897	143	608	19113	1.318986934118513	1904-01-01 01:00:00	0.9999996722501863	99.99100680982527
UP_SEQ_FEATURE	zinc finger region:C2H2-type 3	6	3.9473684210526314	0.49306455064563465	ILMN_1737406, ILMN_1808587, ILMN_1779857, ILMN_2342271, ILMN_1751656, ILMN_1673207, ILMN_2137789, ILMN_2411897	143	622	19113	1.289299125311987	1904-01-01 01:00:00	0.9999997425994621	99.99487521620318
INTERPRO	IPR013087:Zinc finger, C2H2-type/integrase, DNA-binding	6	3.9473684210526314	0.5424237122302803	ILMN_1737406, ILMN_1808587, ILMN_1779857, ILMN_2342271, ILMN_1751656, ILMN_1673207, ILMN_2137789, ILMN_2411897	132	621	16659	1.2193675889328064	1904-01-01 01:00:00	0.9999256576493073	99.99715813631065
INTERPRO	IPR007087:Zinc finger, C2H2-type	7	4.605263157894736	0.5855562481028693	ILMN_1737406, ILMN_1808587, ILMN_1779857, ILMN_2342271, ILMN_1751656, ILMN_1673207, ILMN_2137789, ILMN_2411897, ILMN_2411076	132	784	16659	1.1268262987012987	1904-01-01 01:00:00	0.9998670613147284	99.99924514980056
INTERPRO	IPR015880:Zinc finger, C2H2-like	7	4.605263157894736	0.6017639317860108	ILMN_1737406, ILMN_1808587, ILMN_1779857, ILMN_2342271, ILMN_1751656, ILMN_1673207, ILMN_2137789, ILMN_2411897, ILMN_2411076	132	797	16659	1.1084464469031596	1904-01-01 01:00:00	0.9998801058319281	99.99955753513152
SMART	SM00355:ZnF_C2H2	7	4.605263157894736	0.7777724540459202	ILMN_1737406, ILMN_1808587, ILMN_1779857, ILMN_2342271, ILMN_1751656, ILMN_1673207, ILMN_2137789, ILMN_2411897, ILMN_2411076	87	797	9079	0.9165548969555373	1904-01-01 01:00:00	0.9999853342462357	99.99998544081637
Annotation Cluster 59	Enrichment Score: 0.25757730415835123
Category	Term	Count	%	PValue	Genes	List Total	Pop Hits	Pop Total	Fold Enrichment	Bonferroni	Benjamini	FDR
GOTERM_BP_FAT	GO:0051493~regulation of cytoskeleton organization	3	1.9736842105263157	0.33670211087895235	ILMN_1655561, ILMN_1746396, ILMN_1765725, ILMN_1757350, ILMN_1679045	120	136	13528	2.486764705882353	1904-01-01 01:00:00	0.8655535405085382	99.88979746501474
GOTERM_CC_FAT	GO:0015630~microtubule cytoskeleton	6	3.9473684210526314	0.41296031538626854	ILMN_1746494, ILMN_1702691, ILMN_1746396, ILMN_2280911, ILMN_1765725, ILMN_1757350, ILMN_1658494, ILMN_1679045	99	549	12782	1.4110503946569521	1904-01-01 01:00:00	0.9529150893687228	99.88528897915128
GOTERM_CC_FAT	GO:0005813~centrosome	3	1.9736842105263157	0.5149378277625873	ILMN_1702691, ILMN_1746396, ILMN_1757350, ILMN_1658494	99	224	12782	1.7291666666666667	1904-01-01 01:00:00	0.969948718584196	99.98985457934307
GOTERM_CC_FAT	GO:0005815~microtubule organizing center	3	1.9736842105263157	0.5810599462841637	ILMN_1702691, ILMN_1746396, ILMN_1757350, ILMN_1658494	99	253	12782	1.530961791831357	1904-01-01 01:00:00	0.9838069560724106	99.99842495883247
GOTERM_CC_FAT	GO:0044430~cytoskeletal part	7	4.605263157894736	0.7472422333822468	ILMN_1746494, ILMN_1702691, ILMN_1655561, ILMN_1746396, ILMN_2280911, ILMN_1765725, ILMN_1757350, ILMN_1658494, ILMN_1679045	99	952	12782	0.9493464052287582	1904-01-01 01:00:00	0.994311564859099	99.99999744161664
GOTERM_CC_FAT	GO:0005856~cytoskeleton	8	5.263157894736842	0.9161041932106802	ILMN_1746494, ILMN_1702691, ILMN_1655561, ILMN_1746396, ILMN_2280911, ILMN_1765725, ILMN_1757350, ILMN_2101920, ILMN_1658494, ILMN_1679045	99	1381	12782	0.7479282323598038	1904-01-01 01:00:00	0.9997213356272143	99.99999999999791
Annotation Cluster 60	Enrichment Score: 0.24465924356236896
Category	Term	Count	%	PValue	Genes	List Total	Pop Hits	Pop Total	Fold Enrichment	Bonferroni	Benjamini	FDR
SP_PIR_KEYWORDS	Homeobox	3	1.9736842105263157	0.5354995605890284	ILMN_1808587, ILMN_1782352, ILMN_2318643	143	242	19235	1.6674854071548286	1904-01-01 01:00:00	0.9469733682159528	99.9934560300208
INTERPRO	IPR017970:Homeobox, conserved site	3	1.9736842105263157	0.5470217764776066	ILMN_1808587, ILMN_1782352, ILMN_2318643	132	232	16659	1.631955329153605	1904-01-01 01:00:00	0.9999047751597747	99.99751759769194
INTERPRO	IPR001356:Homeobox	3	1.9736842105263157	0.5539972115061922	ILMN_1808587, ILMN_1782352, ILMN_2318643	132	235	16659	1.6111218568665377	1904-01-01 01:00:00	0.999887331935607	99.99798336710055
INTERPRO	IPR012287:Homeodomain-related	3	1.9736842105263157	0.5608972861837975	ILMN_1808587, ILMN_1782352, ILMN_2318643	132	238	16659	1.5908135981665394	1904-01-01 01:00:00	0.9998208953234181	99.99836334541337
SMART	SM00389:HOX	3	1.9736842105263157	0.6569754337484042	ILMN_1808587, ILMN_1782352, ILMN_2318643	87	235	9079	1.3322083639031548	1904-01-01 01:00:00	0.9998488734634756	99.99863103013809
Annotation Cluster 61	Enrichment Score: 0.24111144567719697
Category	Term	Count	%	PValue	Genes	List Total	Pop Hits	Pop Total	Fold Enrichment	Bonferroni	Benjamini	FDR
GOTERM_BP_FAT	GO:0006468~protein amino acid phosphorylation	12	7.894736842105263	0.032864995565373936	ILMN_1758474, ILMN_1775501, ILMN_1785988, ILMN_1801584, ILMN_2203891, ILMN_1758939, ILMN_1728106, ILMN_2203896, ILMN_1665943, ILMN_1768110, ILMN_1780546, ILMN_1688423, ILMN_1707748	120	667	13528	2.0281859070464767	1904-01-01 01:00:00	0.2618622526568215	42.55731316051187
INTERPRO	IPR008271:Serine/threonine protein kinase, active site	5	3.289473684210526	0.3037026559275631	ILMN_1758939, ILMN_1665943, ILMN_1768110, ILMN_1785988, ILMN_1707748	132	354	16659	1.7825500770416023	1904-01-01 01:00:00	0.9959216919452869	99.2147280492519
SP_PIR_KEYWORDS	serine/threonine-protein kinase	5	3.289473684210526	0.31028495932074074	ILMN_1758939, ILMN_1665943, ILMN_1768110, ILMN_1785988, ILMN_1707748	143	381	19235	1.765229521135033	1904-01-01 01:00:00	0.8410654726031422	99.0603577489876
UP_SEQ_FEATURE	active site:Proton acceptor	7	4.605263157894736	0.36404098849639394	ILMN_1758939, ILMN_1714158, ILMN_1665943, ILMN_1768110, ILMN_2354381, ILMN_2162328, ILMN_1785988, ILMN_1707748	143	658	19113	1.4218866240142836	1904-01-01 01:00:00	0.9999985986191277	99.86144074888517
SP_PIR_KEYWORDS	kinase	7	4.605263157894736	0.39817520464142064	ILMN_1758939, ILMN_1665943, ILMN_1768110, ILMN_2316778, ILMN_2244547, ILMN_1784602, ILMN_1785988, ILMN_1707748	143	688	19235	1.3685660269962596	1904-01-01 01:00:00	0.8936366858855815	99.83050852508167
UP_SEQ_FEATURE	domain:Protein kinase	5	3.289473684210526	0.4616794710644849	ILMN_1758939, ILMN_1665943, ILMN_1768110, ILMN_1785988, ILMN_1707748	143	469	19113	1.4249183652168729	1904-01-01 01:00:00	0.9999997199862778	99.98772479189459
INTERPRO	IPR017441:Protein kinase, ATP binding site	5	3.289473684210526	0.4822649498416399	ILMN_1758939, ILMN_1665943, ILMN_1768110, ILMN_1785988, ILMN_1707748	132	455	16659	1.386863136863137	1904-01-01 01:00:00	0.9998879307709388	99.98514414466484
GOTERM_MF_FAT	GO:0004674~protein serine/threonine kinase activity	5	3.289473684210526	0.4824482254570655	ILMN_1758939, ILMN_1665943, ILMN_1768110, ILMN_1785988, ILMN_1707748	109	430	12983	1.3850010667804566	1904-01-01 01:00:00	0.9843422028815639	99.98379984534076
INTERPRO	IPR000719:Protein kinase, core	5	3.289473684210526	0.5176250037344214	ILMN_1758939, ILMN_1665943, ILMN_1768110, ILMN_1785988, ILMN_1707748	132	476	16659	1.3256779984721163	1904-01-01 01:00:00	0.9999346609444008	99.99423871494652
INTERPRO	IPR017442:Serine/threonine protein kinase-related	4	2.631578947368421	0.5389018961395469	ILMN_1758939, ILMN_1665943, ILMN_1785988, ILMN_1707748	132	359	16659	1.4061787794378324	1904-01-01 01:00:00	0.9999448707277004	99.99685087688401
GOTERM_MF_FAT	GO:0004672~protein kinase activity	6	3.9473684210526314	0.5717614650152947	ILMN_1758939, ILMN_2100209, ILMN_1665943, ILMN_1768110, ILMN_1785988, ILMN_1707748	109	606	12983	1.179307839040785	1904-01-01 01:00:00	0.9940510335340479	99.99868368037411
UP_SEQ_FEATURE	binding site:ATP	5	3.289473684210526	0.5753482811202995	ILMN_1758939, ILMN_1665943, ILMN_1768110, ILMN_1785988, ILMN_1707748	143	542	19113	1.2330013160271462	1904-01-01 01:00:00	0.9999999242318504	99.99960990141616
GOTERM_MF_FAT	GO:0000166~nucleotide binding	18	11.842105263157894	0.7040913303764404	ILMN_1753663, ILMN_1732074, ILMN_1796210, ILMN_1743241, ILMN_2120022, ILMN_1727740, ILMN_2316778, ILMN_2244547, ILMN_1670817, ILMN_2125675, ILMN_1731043, ILMN_1785988, ILMN_2411076, ILMN_1775405, ILMN_2220283, ILMN_1719611, ILMN_2410864, ILMN_1758939, ILMN_1665943, ILMN_1768110, ILMN_1735461, ILMN_2101920, ILMN_1676091, ILMN_1707748	109	2245	12983	0.9550029627510677	1904-01-01 01:00:00	0.9990087671735993	99.99999017895496
SP_PIR_KEYWORDS	transferase	10	6.578947368421052	0.7090299758492796	ILMN_1746494, ILMN_1758939, ILMN_1665943, ILMN_1768110, ILMN_2316778, ILMN_2094313, ILMN_1765578, ILMN_2244547, ILMN_2259633, ILMN_1785988, ILMN_1707748	143	1394	19235	0.964924601940384	1904-01-01 01:00:00	0.9857020265059674	99.9999816552497
SP_PIR_KEYWORDS	nucleotide-binding	11	7.236842105263158	0.8076570651916561	ILMN_1753663, ILMN_2120022, ILMN_1743241, ILMN_2316778, ILMN_2244547, ILMN_1785988, ILMN_1775405, ILMN_1719611, ILMN_2410864, ILMN_1758939, ILMN_1665943, ILMN_1768110, ILMN_1735461, ILMN_1707748	143	1686	19235	0.8775891960945342	1904-01-01 01:00:00	0.9950667338570752	99.9999998988972
UP_SEQ_FEATURE	nucleotide phosphate-binding region:ATP	6	3.9473684210526314	0.847898868793871	ILMN_1758939, ILMN_1665943, ILMN_1768110, ILMN_1735461, ILMN_1785988, ILMN_1707748	143	962	19113	0.833621679775526	1904-01-01 01:00:00	0.9999999999997015	99.99999999987197
SP_PIR_KEYWORDS	atp-binding	8	5.263157894736842	0.8660759270625908	ILMN_1719611, ILMN_1758939, ILMN_1665943, ILMN_1768110, ILMN_1735461, ILMN_2316778, ILMN_2244547, ILMN_1785988, ILMN_1707748	143	1326	19235	0.8115263318883228	1904-01-01 01:00:00	0.9975259056345965	99.99999999892995
GOTERM_MF_FAT	GO:0017076~purine nucleotide binding	12	7.894736842105263	0.9373818811202601	ILMN_1753663, ILMN_2120022, ILMN_1743241, ILMN_2316778, ILMN_1670817, ILMN_2244547, ILMN_1785988, ILMN_1775405, ILMN_1719611, ILMN_2410864, ILMN_1758939, ILMN_1665943, ILMN_1768110, ILMN_1735461, ILMN_1707748	109	1918	12983	0.7452143383302561	1904-01-01 01:00:00	0.9999987177302633	99.99999999999999
GOTERM_MF_FAT	GO:0032555~purine ribonucleotide binding	11	7.236842105263158	0.9521202201699723	ILMN_1753663, ILMN_2120022, ILMN_1743241, ILMN_2316778, ILMN_2244547, ILMN_1785988, ILMN_1775405, ILMN_1719611, ILMN_2410864, ILMN_1758939, ILMN_1665943, ILMN_1768110, ILMN_1735461, ILMN_1707748	109	1836	12983	0.7136225540165098	1904-01-01 01:00:00	0.9999995565608303	1904-01-05 04:00:00
GOTERM_MF_FAT	GO:0032553~ribonucleotide binding	11	7.236842105263158	0.9521202201699723	ILMN_1753663, ILMN_2120022, ILMN_1743241, ILMN_2316778, ILMN_2244547, ILMN_1785988, ILMN_1775405, ILMN_1719611, ILMN_2410864, ILMN_1758939, ILMN_1665943, ILMN_1768110, ILMN_1735461, ILMN_1707748	109	1836	12983	0.7136225540165098	1904-01-01 01:00:00	0.9999995565608303	1904-01-05 04:00:00
GOTERM_MF_FAT	GO:0030554~adenyl nucleotide binding	9	5.921052631578947	0.9596659756723092	ILMN_1719611, ILMN_1758939, ILMN_1665943, ILMN_1768110, ILMN_1735461, ILMN_2316778, ILMN_2244547, ILMN_1670817, ILMN_1785988, ILMN_1707748	109	1577	12983	0.6797659008801988	1904-01-01 01:00:00	0.9999997487079797	1904-01-05 04:00:00
GOTERM_MF_FAT	GO:0001883~purine nucleoside binding	9	5.921052631578947	0.964205306346916	ILMN_1719611, ILMN_1758939, ILMN_1665943, ILMN_1768110, ILMN_1735461, ILMN_2316778, ILMN_2244547, ILMN_1670817, ILMN_1785988, ILMN_1707748	109	1601	12983	0.6695757811918011	1904-01-01 01:00:00	0.9999998150906124	1904-01-05 04:00:00
GOTERM_MF_FAT	GO:0001882~nucleoside binding	9	5.921052631578947	0.9661300204010499	ILMN_1719611, ILMN_1758939, ILMN_1665943, ILMN_1768110, ILMN_1735461, ILMN_2316778, ILMN_2244547, ILMN_1670817, ILMN_1785988, ILMN_1707748	109	1612	12983	0.6650067156873904	1904-01-01 01:00:00	0.9999998156666584	1904-01-05 04:00:00
GOTERM_MF_FAT	GO:0005524~ATP binding	8	5.263157894736842	0.9692433554078175	ILMN_1719611, ILMN_1758939, ILMN_1665943, ILMN_1768110, ILMN_1735461, ILMN_2316778, ILMN_2244547, ILMN_1785988, ILMN_1707748	109	1477	12983	0.6451460622511538	1904-01-01 01:00:00	0.9999998473401577	1904-01-05 04:00:00
GOTERM_MF_FAT	GO:0032559~adenyl ribonucleotide binding	8	5.263157894736842	0.972344280686043	ILMN_1719611, ILMN_1758939, ILMN_1665943, ILMN_1768110, ILMN_1735461, ILMN_2316778, ILMN_2244547, ILMN_1785988, ILMN_1707748	109	1497	12983	0.636526876382735	1904-01-01 01:00:00	0.9999998782635159	1904-01-05 04:00:00
Annotation Cluster 62	Enrichment Score: 0.20079326771779915
Category	Term	Count	%	PValue	Genes	List Total	Pop Hits	Pop Total	Fold Enrichment	Bonferroni	Benjamini	FDR
SP_PIR_KEYWORDS	lipoprotein	7	4.605263157894736	0.33744490280921835	ILMN_1775405, ILMN_2410864, ILMN_1775501, ILMN_1753663, ILMN_1728106, ILMN_2360415, ILMN_1743241, ILMN_2120022, ILMN_1737988, ILMN_1656300	143	642	19235	1.46662527503649	1904-01-01 01:00:00	0.8503132649631184	99.43279423910609
INTERPRO	IPR005225:Small GTP-binding protein	3	1.9736842105263157	0.37883558132830986	ILMN_1775405, ILMN_2410864, ILMN_1753663, ILMN_1743241, ILMN_2120022	132	167	16659	2.267147523135547	1904-01-01 01:00:00	0.998985110106661	99.82977080165986
UP_SEQ_FEATURE	nucleotide phosphate-binding region:GTP	3	1.9736842105263157	0.6467526366308924	ILMN_1775405, ILMN_2410864, ILMN_1753663, ILMN_1743241, ILMN_2120022	143	295	19113	1.3592272134645018	1904-01-01 01:00:00	0.9999999846489213	99.99997317419647
SP_PIR_KEYWORDS	gtp-binding	3	1.9736842105263157	0.7015395520293095	ILMN_1775405, ILMN_2410864, ILMN_1753663, ILMN_1743241, ILMN_2120022	143	329	19235	1.2265394180287796	1904-01-01 01:00:00	0.9854754143218075	99.99997475323768
GOTERM_BP_FAT	GO:0007264~small GTPase mediated signal transduction	3	1.9736842105263157	0.7530937924536062	ILMN_1775405, ILMN_2410864, ILMN_1753663, ILMN_1743241, ILMN_2120022	120	305	13528	1.1088524590163935	1904-01-01 01:00:00	0.9977001442291586	99.99999999163893
GOTERM_MF_FAT	GO:0005525~GTP binding	3	1.9736842105263157	0.819986163407545	ILMN_1775405, ILMN_2410864, ILMN_1753663, ILMN_1743241, ILMN_2120022	109	372	12983	0.9605652559928973	1904-01-01 01:00:00	0.9998788117270931	99.999999986453
GOTERM_MF_FAT	GO:0019001~guanyl nucleotide binding	3	1.9736842105263157	0.8313370408513144	ILMN_1775405, ILMN_2410864, ILMN_1753663, ILMN_1743241, ILMN_2120022	109	382	12983	0.9354195686632403	1904-01-01 01:00:00	0.9998979974813933	99.99999999428502
GOTERM_MF_FAT	GO:0032561~guanyl ribonucleotide binding	3	1.9736842105263157	0.8313370408513144	ILMN_1775405, ILMN_2410864, ILMN_1753663, ILMN_1743241, ILMN_2120022	109	382	12983	0.9354195686632403	1904-01-01 01:00:00	0.9998979974813933	99.99999999428502
Annotation Cluster 63	Enrichment Score: 0.2001085675443285
Category	Term	Count	%	PValue	Genes	List Total	Pop Hits	Pop Total	Fold Enrichment	Bonferroni	Benjamini	FDR
GOTERM_BP_FAT	GO:0007611~learning or memory	3	1.9736842105263157	0.2554747515819701	ILMN_1775501, ILMN_1765725, ILMN_1806023, ILMN_1679045	120	111	13528	3.0468468468468473	1904-01-01 01:00:00	0.7841149429308527	99.25094698411777
GOTERM_BP_FAT	GO:0050877~neurological system process	6	3.9473684210526314	0.9848131569853108	ILMN_1775501, ILMN_1746494, ILMN_1746396, ILMN_1765725, ILMN_1757350, ILMN_1733666, ILMN_1806023, ILMN_1679045	120	1210	13528	0.5590082644628099	1904-01-01 01:00:00	0.999999971431213	1904-01-05 04:00:00
GOTERM_BP_FAT	GO:0050890~cognition	3	1.9736842105263157	0.9976368208951543	ILMN_1775501, ILMN_1765725, ILMN_1806023, ILMN_1679045	120	909	13528	0.3720572057205721	1904-01-01 01:00:00	0.9999999999853864	1904-01-05 04:00:00
Annotation Cluster 64	Enrichment Score: 0.17175708202793302
Category	Term	Count	%	PValue	Genes	List Total	Pop Hits	Pop Total	Fold Enrichment	Bonferroni	Benjamini	FDR
GOTERM_BP_FAT	GO:0048609~reproductive process in a multicellular organism	5	3.289473684210526	0.6252211498804693	ILMN_1801584, ILMN_1720484, ILMN_1665235, ILMN_2375879, ILMN_1714820, ILMN_1706434, ILMN_2383934	120	487	13528	1.1574264202600957	1904-01-01 01:00:00	0.9871156495069077	99.99999150745933
GOTERM_BP_FAT	GO:0032504~multicellular organism reproduction	5	3.289473684210526	0.6252211498804693	ILMN_1801584, ILMN_1720484, ILMN_1665235, ILMN_2375879, ILMN_1714820, ILMN_1706434, ILMN_2383934	120	487	13528	1.1574264202600957	1904-01-01 01:00:00	0.9871156495069077	99.99999150745933
GOTERM_BP_FAT	GO:0003006~reproductive developmental process	3	1.9736842105263157	0.674476551395363	ILMN_1801584, ILMN_2375879, ILMN_1706434	120	262	13528	1.2908396946564884	1904-01-01 01:00:00	0.9928945704539447	99.99999917990378
GOTERM_BP_FAT	GO:0007276~gamete generation	4	2.631578947368421	0.6797300065299735	ILMN_1801584, ILMN_1720484, ILMN_1665235, ILMN_1714820, ILMN_1706434, ILMN_2383934	120	395	13528	1.1416033755274262	1904-01-01 01:00:00	0.9932870615752069	99.99999937390356
GOTERM_BP_FAT	GO:0019953~sexual reproduction	4	2.631578947368421	0.7724030326395765	ILMN_1801584, ILMN_1720484, ILMN_1665235, ILMN_1714820, ILMN_1706434, ILMN_2383934	120	458	13528	0.9845705967976711	1904-01-01 01:00:00	0.9983546144800356	99.99999999783451
Annotation Cluster 65	Enrichment Score: 0.165825513526733
Category	Term	Count	%	PValue	Genes	List Total	Pop Hits	Pop Total	Fold Enrichment	Bonferroni	Benjamini	FDR
GOTERM_CC_FAT	GO:0000785~chromatin	3	1.9736842105263157	0.4553490754137657	ILMN_2086095, ILMN_1779857, ILMN_1793990, ILMN_2137789, ILMN_1806023	99	200	12782	1.9366666666666668	1904-01-01 01:00:00	0.960470492689639	99.95575315187179
GOTERM_CC_FAT	GO:0044427~chromosomal part	3	1.9736842105263157	0.8004475896014739	ILMN_2086095, ILMN_1779857, ILMN_1793990, ILMN_2137789, ILMN_1806023	99	386	12782	1.0034542314335062	1904-01-01 01:00:00	0.996848159134921	99.9999998731632
GOTERM_CC_FAT	GO:0005694~chromosome	3	1.9736842105263157	0.8726620685624771	ILMN_2086095, ILMN_1779857, ILMN_1793990, ILMN_2137789, ILMN_1806023	99	460	12782	0.8420289855072464	1904-01-01 01:00:00	0.9992004054687426	99.99999999957986
Annotation Cluster 66	Enrichment Score: 0.1649878086703435
Category	Term	Count	%	PValue	Genes	List Total	Pop Hits	Pop Total	Fold Enrichment	Bonferroni	Benjamini	FDR
GOTERM_CC_FAT	GO:0016023~cytoplasmic membrane-bounded vesicle	5	3.289473684210526	0.6135024059374574	ILMN_1775501, ILMN_2280911, ILMN_2375879, ILMN_1714820, ILMN_2383934, ILMN_1654322	99	550	12782	1.1737373737373737	1904-01-01 01:00:00	0.9878363516373587	99.9994346032948
GOTERM_CC_FAT	GO:0031988~membrane-bounded vesicle	5	3.289473684210526	0.6389927120434525	ILMN_1775501, ILMN_2280911, ILMN_2375879, ILMN_1714820, ILMN_2383934, ILMN_1654322	99	568	12782	1.1365414710485133	1904-01-01 01:00:00	0.9892502694514007	99.99976246631353
GOTERM_CC_FAT	GO:0031410~cytoplasmic vesicle	5	3.289473684210526	0.732107771143977	ILMN_1775501, ILMN_2280911, ILMN_2375879, ILMN_1714820, ILMN_2383934, ILMN_1654322	99	642	12782	1.0055382485289026	1904-01-01 01:00:00	0.9945969135963455	99.9999946422597
GOTERM_CC_FAT	GO:0031982~vesicle	5	3.289473684210526	0.76236258399105	ILMN_1775501, ILMN_2280911, ILMN_2375879, ILMN_1714820, ILMN_2383934, ILMN_1654322	99	670	12782	0.9635157545605306	1904-01-01 01:00:00	0.9950562311872975	99.99999883197978
Annotation Cluster 67	Enrichment Score: 0.10437860184054448
Category	Term	Count	%	PValue	Genes	List Total	Pop Hits	Pop Total	Fold Enrichment	Bonferroni	Benjamini	FDR
SP_PIR_KEYWORDS	ubl conjugation pathway	5	3.289473684210526	0.5204733031176476	ILMN_1702691, ILMN_1697227, ILMN_1744239, ILMN_1726574, ILMN_1757646	143	509	19235	1.321321115034278	1904-01-01 01:00:00	0.9432530870006836	99.99023737439157
GOTERM_BP_FAT	GO:0019941~modification-dependent protein catabolic process	5	3.289473684210526	0.749154070894577	ILMN_1702691, ILMN_1697227, ILMN_1744239, ILMN_1726574, ILMN_1757646	120	574	13528	0.9819976771196284	1904-01-01 01:00:00	0.9975795963452598	99.99999998912782
GOTERM_BP_FAT	GO:0043632~modification-dependent macromolecule catabolic process	5	3.289473684210526	0.749154070894577	ILMN_1702691, ILMN_1697227, ILMN_1744239, ILMN_1726574, ILMN_1757646	120	574	13528	0.9819976771196284	1904-01-01 01:00:00	0.9975795963452598	99.99999998912782
GOTERM_BP_FAT	GO:0051603~proteolysis involved in cellular protein catabolic process	5	3.289473684210526	0.7795296722585264	ILMN_1702691, ILMN_1697227, ILMN_1744239, ILMN_1726574, ILMN_1757646	120	600	13528	0.9394444444444443	1904-01-01 01:00:00	0.9985387396317561	99.99999999872254
GOTERM_BP_FAT	GO:0044257~cellular protein catabolic process	5	3.289473684210526	0.782842839207205	ILMN_1702691, ILMN_1697227, ILMN_1744239, ILMN_1726574, ILMN_1757646	120	603	13528	0.9347705914870094	1904-01-01 01:00:00	0.9986047292236255	99.9999999990063
GOTERM_BP_FAT	GO:0030163~protein catabolic process	5	3.289473684210526	0.802928440008814	ILMN_1702691, ILMN_1697227, ILMN_1744239, ILMN_1726574, ILMN_1757646	120	622	13528	0.9062165058949625	1904-01-01 01:00:00	0.9990433658378434	99.99999999980139
GOTERM_BP_FAT	GO:0044265~cellular macromolecule catabolic process	5	3.289473684210526	0.8872400194179523	ILMN_1702691, ILMN_1697227, ILMN_1744239, ILMN_1726574, ILMN_1757646	120	725	13528	0.7774712643678161	1904-01-01 01:00:00	0.9998917119253451	99.99999999999997
GOTERM_BP_FAT	GO:0009057~macromolecule catabolic process	5	3.289473684210526	0.9184497830137411	ILMN_1702691, ILMN_1697227, ILMN_1744239, ILMN_1726574, ILMN_1757646	120	781	13528	0.7217242851045668	1904-01-01 01:00:00	0.9999703921963965	1904-01-05 04:00:00
GOTERM_BP_FAT	GO:0006508~proteolysis	5	3.289473684210526	0.9857600737486637	ILMN_1702691, ILMN_1697227, ILMN_1744239, ILMN_1726574, ILMN_1757646	120	1054	13528	0.5347881087919039	1904-01-01 01:00:00	0.9999999770227114	1904-01-05 04:00:00
Annotation Cluster 68	Enrichment Score: 0.08037212510572493
Category	Term	Count	%	PValue	Genes	List Total	Pop Hits	Pop Total	Fold Enrichment	Bonferroni	Benjamini	FDR
GOTERM_CC_FAT	GO:0000267~cell fraction	8	5.263157894736842	0.7347597799708312	ILMN_1671509, ILMN_1711702, ILMN_1746396, ILMN_2344956, ILMN_1677466, ILMN_2280911, ILMN_1727740, ILMN_1714820, ILMN_1757350, ILMN_2383934	99	1083	12782	0.9537293526213195	1904-01-01 01:00:00	0.9942942801814622	99.99999527869402
GOTERM_CC_FAT	GO:0005624~membrane fraction	5	3.289473684210526	0.8752470972326383	ILMN_1711702, ILMN_1746396, ILMN_2280911, ILMN_1727740, ILMN_1714820, ILMN_1757350, ILMN_2383934	99	809	12782	0.7979673121823926	1904-01-01 01:00:00	0.9991664674588281	99.99999999967628
GOTERM_CC_FAT	GO:0005626~insoluble fraction	5	3.289473684210526	0.8924986547013809	ILMN_1711702, ILMN_1746396, ILMN_2280911, ILMN_1727740, ILMN_1714820, ILMN_1757350, ILMN_2383934	99	839	12782	0.7694345119851675	1904-01-01 01:00:00	0.9994356984658022	99.99999999995119
Annotation Cluster 69	Enrichment Score: 0.07469115978829946
Category	Term	Count	%	PValue	Genes	List Total	Pop Hits	Pop Total	Fold Enrichment	Bonferroni	Benjamini	FDR
GOTERM_BP_FAT	GO:0007268~synaptic transmission	3	1.9736842105263157	0.7415054092093849	ILMN_1746494, ILMN_1746396, ILMN_1757350, ILMN_1733666	120	298	13528	1.1348993288590605	1904-01-01 01:00:00	0.9972888212845843	99.99999998210546
GOTERM_BP_FAT	GO:0019226~transmission of nerve impulse	3	1.9736842105263157	0.8174446485468831	ILMN_1746494, ILMN_1746396, ILMN_1757350, ILMN_1733666	120	350	13528	0.9662857142857144	1904-01-01 01:00:00	0.9992959175747701	99.9999999999442
GOTERM_BP_FAT	GO:0050877~neurological system process	6	3.9473684210526314	0.9848131569853108	ILMN_1775501, ILMN_1746494, ILMN_1746396, ILMN_1765725, ILMN_1757350, ILMN_1733666, ILMN_1806023, ILMN_1679045	120	1210	13528	0.5590082644628099	1904-01-01 01:00:00	0.999999971431213	1904-01-05 04:00:00
