# Supplementary material for: Systemic Monocytic-MDSCs Are Generated from Monocytes and Correlate with Disease Progression in Breast Cancer Patients
Source: PLoS One. 2015 May 20;10(5):e0127028. doi: 10.1371/journal.pone.0127028 (PMC4439153; doi:10.1371/journal.pone.0127028)
Supplement: S3 File — Significance was determined using two-group significance analysis of microarrays (SAM), FDR < 0.05, between monocytes from patients with metastatic breast cancer (MBC) and sepsis [MBC / Sepsis] compared to monocytes from healthy controls [HC] (excluding tuberculosis patients and the breast cancer patient that clustered with healthy controls). (XLS) [file pone.0127028.s009.xls]

## Sheet: Blad 1
File S3. Gene ontology analysis performed on genes with significantly higher expression in [MBC / Sepsis] as compared to HC (FDR < 0.05; see Table S4) using the Database for Annotation, Visualization and Integrated Discovery (DAVID). Significance was determined using two-group significance analysis of microarrays (SAM), FDR < 0.05, between monocytes from patients with metastatic breast cancer (MB…
Annotation Cluster 1	Enrichment Score: 8.746079314341463
Category	Term	Count	%	PValue	Genes	List Total	Pop Hits	Pop Total	Fold Enrichment	Bonferroni	Benjamini	FDR
GOTERM_BP_FAT	GO:0006952~defense response	28	25.925925925925924	2.067166009040021E-15	ILMN_1796976, ILMN_1679357, ILMN_2193213, ILMN_1680424, ILMN_1657892, ILMN_2102721, ILMN_1730867, ILMN_1748915, ILMN_1688580, ILMN_1811387, ILMN_1766736, ILMN_1744113, ILMN_1704870, ILMN_1723035, ILMN_2060413, ILMN_1740875, ILMN_1785732, ILMN_1721762, ILMN_1677920, ILMN_1753347, ILMN_2165289, ILMN_1674574, ILMN_1705183, ILMN_1725661, ILMN_1731048, ILMN_1812433, ILMN_1717207, ILMN_1779095, ILMN_21…	92	615	13528	6.694662424885118	1.9912960169676808E-12	1.9912960169676808E-12	3.3084646133829665E-12
GOTERM_BP_FAT	GO:0006954~inflammatory response	14	12.962962962962962	2.485844511224751E-7	ILMN_1796976, ILMN_1674574, ILMN_1657892, ILMN_1730867, ILMN_1748915, ILMN_1731048, ILMN_1717207, ILMN_1723035, ILMN_1787529, ILMN_2060413, ILMN_1696584, ILMN_1740875, ILMN_1785732, ILMN_1721762	92	325	13528	6.334180602006689	2.3463621965347237E-4	5.866421694700197E-5	3.898701505411495E-4
GOTERM_BP_FAT	GO:0009611~response to wounding	15	13.88888888888889	1.124379041276565E-5	ILMN_1796976, ILMN_1674574, ILMN_1657892, ILMN_1730867, ILMN_1748915, ILMN_1731048, ILMN_1717207, ILMN_1723035, ILMN_1787529, ILMN_2060413, ILMN_1696584, ILMN_1810420, ILMN_1740875, ILMN_1785732, ILMN_1721762	92	530	13528	4.161607875307629	0.010558065997571586	0.002120587933984397	0.017632898566066757
Annotation Cluster 2	Enrichment Score: 5.208850022237466
Category	Term	Count	%	PValue	Genes	List Total	Pop Hits	Pop Total	Fold Enrichment	Bonferroni	Benjamini	FDR
SP_PIR_KEYWORDS	antibiotic	11	10.185185185185185	3.731598110767253E-12	ILMN_1753347, ILMN_2165289, ILMN_2193213, ILMN_1679357, ILMN_1680424, ILMN_2102721, ILMN_1730867, ILMN_1725661, ILMN_1748915, ILMN_1688580, ILMN_1766736, ILMN_2113126, ILMN_1704870, ILMN_1677920	107	68	19235	29.079851566794943	8.582612398555511E-10	8.582612398555511E-10	4.784028728721523E-9
SP_PIR_KEYWORDS	Antimicrobial	11	10.185185185185185	5.845722418487524E-12	ILMN_1753347, ILMN_2165289, ILMN_2193213, ILMN_1679357, ILMN_1680424, ILMN_2102721, ILMN_1730867, ILMN_1725661, ILMN_1748915, ILMN_1688580, ILMN_1766736, ILMN_2113126, ILMN_1704870, ILMN_1677920	107	71	19235	27.851125444254308	1.3445267121880988E-9	6.722633560940494E-10	7.494516118811134E-9
GOTERM_BP_FAT	GO:0042742~defense response to bacterium	13	12.037037037037036	1.0385033584010044E-11	ILMN_1796976, ILMN_1753347, ILMN_2193213, ILMN_1679357, ILMN_2165289, ILMN_1680424, ILMN_2102721, ILMN_1730867, ILMN_1748915, ILMN_1725661, ILMN_1766736, ILMN_1779095, ILMN_1688580, ILMN_2113126, ILMN_1704870, ILMN_1677920	92	112	13528	17.067546583850927	9.803464706692466E-9	4.901732353346233E-9	1.6287504678302867E-8
GOTERM_BP_FAT	GO:0009617~response to bacterium	14	12.962962962962962	4.902101288378719E-10	ILMN_1796976, ILMN_1753347, ILMN_2193213, ILMN_1679357, ILMN_2165289, ILMN_1680424, ILMN_2102721, ILMN_1730867, ILMN_1748915, ILMN_1725661, ILMN_1766736, ILMN_1779095, ILMN_1688580, ILMN_2113126, ILMN_1704870, ILMN_2060413, ILMN_1677920	92	193	13528	10.666366298715928	4.627582225191773E-7	1.5425276467251336E-7	7.68827779218384E-7
SP_PIR_KEYWORDS	fungicide	4	3.7037037037037033	2.599148499159043E-5	ILMN_1753347, ILMN_2165289, ILMN_1679357, ILMN_2193213, ILMN_2102721, ILMN_1748915, ILMN_1725661	107	11	19235	65.3695836873407	0.005960285838116919	0.0014934135561107675	0.033317051040671064
GOTERM_BP_FAT	GO:0050832~defense response to fungus	4	3.7037037037037033	8.020777181071102E-5	ILMN_1753347, ILMN_2165289, ILMN_1679357, ILMN_2193213, ILMN_2102721, ILMN_1748915, ILMN_1725661	92	13	13528	45.24414715719063	0.07292348212005717	0.010758731116844888	0.12572091835293397
GOTERM_BP_FAT	GO:0031640~killing of cells of another organism	4	3.7037037037037033	1.0158581491540729E-4	ILMN_1753347, ILMN_2165289, ILMN_1679357, ILMN_2193213, ILMN_2102721, ILMN_1748915, ILMN_1725661	92	14	13528	42.01242236024844	0.09144684152115579	0.011916168425692542	0.15920474547180818
INTERPRO	IPR002366:Defensin propeptide	3	2.7777777777777777	3.6679814754507413E-4	ILMN_1753347, ILMN_2165289, ILMN_1679357, ILMN_2193213, ILMN_2102721, ILMN_1725661	103	5	16659	97.04271844660194	0.09097711850009926	0.09097711850009926	0.47838518088993975
INTERPRO	IPR006081:Alpha defensin	3	2.7777777777777777	3.6679814754507413E-4	ILMN_1753347, ILMN_2165289, ILMN_1679357, ILMN_2193213, ILMN_2102721, ILMN_1725661	103	5	16659	97.04271844660194	0.09097711850009926	0.09097711850009926	0.47838518088993975
INTERPRO	IPR016327:Alpha-defensin	3	2.7777777777777777	3.6679814754507413E-4	ILMN_1753347, ILMN_2165289, ILMN_1679357, ILMN_2193213, ILMN_2102721, ILMN_1725661	103	5	16659	97.04271844660194	0.09097711850009926	0.09097711850009926	0.47838518088993975
GOTERM_BP_FAT	GO:0001906~cell killing	4	3.7037037037037033	5.380057456695984E-4	ILMN_1753347, ILMN_2165289, ILMN_1679357, ILMN_2193213, ILMN_2102721, ILMN_1748915, ILMN_1725661	92	24	13528	24.507246376811594	0.39831070815739145	0.054882490347051616	0.8404640015142295
GOTERM_BP_FAT	GO:0009620~response to fungus	4	3.7037037037037033	5.380057456695984E-4	ILMN_1753347, ILMN_2165289, ILMN_1679357, ILMN_2193213, ILMN_2102721, ILMN_1748915, ILMN_1725661	92	24	13528	24.507246376811594	0.39831070815739145	0.054882490347051616	0.8404640015142295
PIR_SUPERFAMILY	PIRSF001875:alpha-defensin	3	2.7777777777777777	5.953552561454087E-4	ILMN_1753347, ILMN_2165289, ILMN_1679357, ILMN_2193213, ILMN_2102721, ILMN_1725661	59	5	7396	75.2135593220339	0.0402589264784341	0.0402589264784341	0.6126259616796803
INTERPRO	IPR006080:Mammalian defensin	3	2.7777777777777777	0.0010147749511906158	ILMN_1753347, ILMN_2165289, ILMN_1679357, ILMN_2193213, ILMN_2102721, ILMN_1725661	103	8	16659	60.65169902912621	0.2320076046795141	0.12364824680925868	1.3183278413763766
SMART	SM00048:DEFSN	3	2.7777777777777777	0.0010957333095136853	ILMN_1753347, ILMN_2165289, ILMN_1679357, ILMN_2193213, ILMN_2102721, ILMN_1725661	59	8	9079	57.70550847457628	0.06468918073400187	0.06468918073400187	1.0965140768237958
SP_PIR_KEYWORDS	defensin	3	2.7777777777777777	0.020478105101182222	ILMN_1753347, ILMN_2165289, ILMN_1679357, ILMN_2193213, ILMN_2102721, ILMN_1725661	107	40	19235	13.48247663551402	0.9914246065458807	0.2718565670250068	23.29960066403386
Annotation Cluster 3	Enrichment Score: 4.327855319259756
Category	Term	Count	%	PValue	Genes	List Total	Pop Hits	Pop Total	Fold Enrichment	Bonferroni	Benjamini	FDR
SP_PIR_KEYWORDS	disulfide bond	38	35.18518518518518	4.0305435015735765E-7	ILMN_1706635, ILMN_1806056, ILMN_1716815, ILMN_1679357, ILMN_2193213, ILMN_1680424, ILMN_2102721, ILMN_1712522, ILMN_1730867, ILMN_1692223, ILMN_1675190, ILMN_1688580, ILMN_1766736, ILMN_1811387, ILMN_1768469, ILMN_1704870, ILMN_1723035, ILMN_1740875, ILMN_2116877, ILMN_1685824, ILMN_1785732, ILMN_1721762, ILMN_1677920, ILMN_2371724, ILMN_1753347, ILMN_2165289, ILMN_1756937, ILMN_1679826, ILMN_16…	107	2924	19235	2.336224861602976	9.269822246338322E-5	3.090036231034876E-5	5.167312803533441E-4
UP_SEQ_FEATURE	disulfide bond	37	34.25925925925926	5.837449044672102E-7	ILMN_1706635, ILMN_1806056, ILMN_1716815, ILMN_1679357, ILMN_2193213, ILMN_1680424, ILMN_2102721, ILMN_1712522, ILMN_1730867, ILMN_1692223, ILMN_1675190, ILMN_1688580, ILMN_1766736, ILMN_1811387, ILMN_1768469, ILMN_1704870, ILMN_1723035, ILMN_1740875, ILMN_2116877, ILMN_1685824, ILMN_1785732, ILMN_1721762, ILMN_1677920, ILMN_2371724, ILMN_1753347, ILMN_2165289, ILMN_1756937, ILMN_1679826, ILMN_16…	107	2819	19113	2.3445080611206333	2.3813963077135014E-4	2.3813963077135014E-4	8.16553836791023E-4
SP_PIR_KEYWORDS	signal	36	33.33333333333333	3.743979643752486E-5	ILMN_1706635, ILMN_1806056, ILMN_1716815, ILMN_1679357, ILMN_2193213, ILMN_1680424, ILMN_1657892, ILMN_2102721, ILMN_1712522, ILMN_1730867, ILMN_1692223, ILMN_1675190, ILMN_1688580, ILMN_1766736, ILMN_1811387, ILMN_1768469, ILMN_1704870, ILMN_2060413, ILMN_2384181, ILMN_2116877, ILMN_1785732, ILMN_1721762, ILMN_1677920, ILMN_2371724, ILMN_1753347, ILMN_2165289, ILMN_1679826, ILMN_1674574, ILMN_16…	107	3250	19235	1.9912580877066857	0.008574343216419589	0.0017207806332657505	0.04798876306030264
UP_SEQ_FEATURE	signal peptide	36	33.33333333333333	4.2889397508929746E-5	ILMN_1706635, ILMN_1806056, ILMN_1716815, ILMN_1679357, ILMN_2193213, ILMN_1680424, ILMN_1657892, ILMN_2102721, ILMN_1712522, ILMN_1730867, ILMN_1692223, ILMN_1675190, ILMN_1688580, ILMN_1766736, ILMN_1811387, ILMN_1768469, ILMN_1704870, ILMN_2060413, ILMN_2384181, ILMN_2116877, ILMN_1785732, ILMN_1721762, ILMN_1677920, ILMN_2371724, ILMN_1753347, ILMN_2165289, ILMN_1679826, ILMN_1674574, ILMN_16…	107	3250	19113	1.9786283249460817	0.017347026807443156	0.008711458155317486	0.05997805157660352
GOTERM_CC_FAT	GO:0005576~extracellular region	29	26.851851851851855	4.8794263311524176E-5	ILMN_1806056, ILMN_1706635, ILMN_1716815, ILMN_1679357, ILMN_2193213, ILMN_2102721, ILMN_1730867, ILMN_1675190, ILMN_1692223, ILMN_1688580, ILMN_1811387, ILMN_1766736, ILMN_1768469, ILMN_1723035, ILMN_1704870, ILMN_2116877, ILMN_1676799, ILMN_1677920, ILMN_2371724, ILMN_1753347, ILMN_2165289, ILMN_1679826, ILMN_1796316, ILMN_1805228, ILMN_1705183, ILMN_1725661, ILMN_1812433, ILMN_1717207, ILMN_22…	85	2010	12782	2.169610769681007	0.007970520024519145	0.007970520024519145	0.05915086632679589
SP_PIR_KEYWORDS	glycoprotein	43	39.81481481481482	5.0912012508173496E-5	ILMN_1706635, ILMN_1806056, ILMN_1716815, ILMN_1694548, ILMN_1680424, ILMN_1657892, ILMN_2186319, ILMN_1712522, ILMN_1730867, ILMN_1692223, ILMN_1766736, ILMN_1768469, ILMN_1704870, ILMN_1723035, ILMN_2127842, ILMN_2060413, ILMN_1740875, ILMN_2116877, ILMN_1685824, ILMN_1785732, ILMN_1721762, ILMN_1667796, ILMN_1677920, ILMN_2371724, ILMN_2100437, ILMN_1756937, ILMN_1679826, ILMN_1674574, ILMN_16…	107	4318	19235	1.79016981728301	0.011641765049896557	0.0019497735456435183	0.06525168990794139
SP_PIR_KEYWORDS	Secreted	23	21.296296296296298	1.13038068651989E-4	ILMN_1716815, ILMN_1679357, ILMN_2193213, ILMN_2102721, ILMN_1692223, ILMN_1675190, ILMN_1766736, ILMN_1811387, ILMN_1688580, ILMN_1768469, ILMN_1704870, ILMN_1723035, ILMN_2116877, ILMN_1677920, ILMN_1676799, ILMN_2371724, ILMN_1753347, ILMN_2165289, ILMN_1679826, ILMN_1796316, ILMN_1805228, ILMN_1725661, ILMN_1812433, ILMN_1717207, ILMN_1726327, ILMN_1696584, ILMN_1651282	107	1689	19235	2.4479728645496146	0.02566512993355574	0.003707428357495046	0.14482274711908882
UP_SEQ_FEATURE	glycosylation site:N-linked (GlcNAc...)	38	35.18518518518518	0.0011076243783550432	ILMN_1706635, ILMN_1806056, ILMN_1716815, ILMN_1680424, ILMN_1657892, ILMN_2186319, ILMN_1712522, ILMN_1730867, ILMN_1692223, ILMN_1766736, ILMN_1768469, ILMN_1704870, ILMN_1723035, ILMN_2060413, ILMN_1740875, ILMN_2116877, ILMN_1785732, ILMN_1685824, ILMN_1721762, ILMN_1677920, ILMN_2371724, ILMN_1756937, ILMN_1679826, ILMN_1674574, ILMN_1665877, ILMN_1796316, ILMN_1805228, ILMN_2384056, ILMN_22…	107	4129	19113	1.6439317976564216	0.36374840548615106	0.139911855747211	1.538277069806604
GOTERM_CC_FAT	GO:0044421~extracellular region part	14	12.962962962962962	0.009532915036344632	ILMN_1806056, ILMN_1753347, ILMN_2193213, ILMN_1679357, ILMN_2165289, ILMN_1796316, ILMN_1705183, ILMN_2102721, ILMN_1725661, ILMN_1675190, ILMN_1812433, ILMN_1717207, ILMN_1811387, ILMN_1696584, ILMN_2116877, ILMN_1676799, ILMN_1651282	85	960	12782	2.1929901960784313	0.7921414827651703	0.4076351572178111	10.965715897619187
Annotation Cluster 4	Enrichment Score: 2.2775089339166876
Category	Term	Count	%	PValue	Genes	List Total	Pop Hits	Pop Total	Fold Enrichment	Bonferroni	Benjamini	FDR
GOTERM_BP_FAT	GO:0045087~innate immune response	6	5.555555555555555	0.0023675191067419068	ILMN_1674574, ILMN_1744113, ILMN_1657892, ILMN_1704870, ILMN_1721762, ILMN_1731048	92	138	13528	6.393194706994328	0.8932843916883153	0.20049203550782502	3.6492818311208985
INTERPRO	IPR004075:Interleukin-1 receptor, type I/Toll precursor	3	2.7777777777777777	0.0027709583345661357	ILMN_1657892, ILMN_1721762, ILMN_1731048	103	13	16659	37.32412247946229	0.513952625802537	0.21375203616399918	3.561985374211629
UP_SEQ_FEATURE	domain:TIR	3	2.7777777777777777	0.007765978870622812	ILMN_1657892, ILMN_1721762, ILMN_1731048	107	24	19113	22.328271028037385	0.9584512057797532	0.4114820175566287	10.332021478030262
INTERPRO	IPR000157:Toll-Interleukin receptor	3	2.7777777777777777	0.008637019808006586	ILMN_1657892, ILMN_1721762, ILMN_1731048	103	23	16659	21.09624314056564	0.8951662071870292	0.4309828912133131	10.719369625356979
SMART	SM00255:TIR	3	2.7777777777777777	0.009310472507525008	ILMN_1657892, ILMN_1721762, ILMN_1731048	59	23	9079	20.07148120854827	0.43481334433412444	0.24821102983225696	8.97836194525098
Annotation Cluster 5	Enrichment Score: 1.9202666318739061
Category	Term	Count	%	PValue	Genes	List Total	Pop Hits	Pop Total	Fold Enrichment	Bonferroni	Benjamini	FDR
SP_PIR_KEYWORDS	gpi-anchor	6	5.555555555555555	6.655962334766811E-4	ILMN_1806056, ILMN_1674574, ILMN_1695157, ILMN_1712522, ILMN_2060413, ILMN_1717207	107	126	19235	8.560302625723187	0.1419887806614698	0.016871401417411058	0.8499734072028198
GOTERM_CC_FAT	GO:0031225~anchored to membrane	7	6.481481481481481	0.0032336182759577126	ILMN_1806056, ILMN_1674574, ILMN_1695157, ILMN_1712522, ILMN_2060413, ILMN_1717207, ILMN_1727738	85	220	12782	4.784705882352942	0.41208486261109856	0.23324375621133586	3.851251001885969
UP_SEQ_FEATURE	lipid moiety-binding region:GPI-anchor amidated glycine	3	2.7777777777777777	0.007144505065432605	ILMN_1674574, ILMN_1712522, ILMN_2060413	107	23	19113	23.299065420560748	0.9463578906591693	0.44294103308622057	9.543203519925703
UP_SEQ_FEATURE	propeptide:Removed in mature form	6	5.555555555555555	0.009003928856486121	ILMN_1806056, ILMN_1674574, ILMN_1695157, ILMN_1712522, ILMN_2060413, ILMN_1717207	107	229	19113	4.6801616128637304	0.9750340242858476	0.36952398722303514	11.884316378777449
SP_PIR_KEYWORDS	phosphatidylinositol linkage	3	2.7777777777777777	0.01260573064336002	ILMN_1806056, ILMN_1695157, ILMN_2060413	107	31	19235	17.39674404582454	0.9459446683787569	0.2010381522956941	15.010119077598706
SP_PIR_KEYWORDS	lipoprotein	8	7.4074074074074066	0.06441157570053362	ILMN_1806056, ILMN_1674574, ILMN_1695157, ILMN_1712522, ILMN_2060413, ILMN_1766657, ILMN_1717207, ILMN_1727738	107	642	19235	2.24007919177803	0.9999997763787071	0.4212611824236051	57.41118373888388
SP_PIR_KEYWORDS	cell membrane	15	13.88888888888889	0.3215865086705997	ILMN_1806056, ILMN_1716815, ILMN_1695157, ILMN_1674574, ILMN_2384056, ILMN_1712522, ILMN_1766657, ILMN_1785345, ILMN_1731048, ILMN_1717207, ILMN_1787529, ILMN_1723035, ILMN_2060413, ILMN_1810420, ILMN_1740875, ILMN_2371724	107	2194	19235	1.2290315984971758	1904-01-01 01:00:00	0.8441963249890521	99.3086645898456
Annotation Cluster 6	Enrichment Score: 1.663397736797695
Category	Term	Count	%	PValue	Genes	List Total	Pop Hits	Pop Total	Fold Enrichment	Bonferroni	Benjamini	FDR
SP_PIR_KEYWORDS	chromoprotein	4	3.7037037037037033	0.004859699281133748	ILMN_2100437, ILMN_1705183, ILMN_2127842, ILMN_1667796, ILMN_1736190	107	62	19235	11.597829363883026	0.6738688192946041	0.1059964727756223	6.054490186556927
SP_PIR_KEYWORDS	metalloprotein	5	4.62962962962963	0.004927977468362813	ILMN_2100437, ILMN_1695157, ILMN_1705183, ILMN_2127842, ILMN_1667796, ILMN_1736190	107	124	19235	7.248643352426892	0.6789751670184522	0.09813844222675638	6.137093937188654
GOTERM_MF_FAT	GO:0046906~tetrapyrrole binding	5	4.62962962962963	0.005684413587439498	ILMN_2100437, ILMN_1768469, ILMN_1705183, ILMN_2127842, ILMN_1667796, ILMN_1736190	73	129	12983	6.893384304980355	0.7792373880728176	0.7792373880728176	7.201082269033476
SP_PIR_KEYWORDS	iron	6	5.555555555555555	0.020801687239243596	ILMN_2100437, ILMN_1705183, ILMN_2127842, ILMN_2170595, ILMN_1677920, ILMN_1667796, ILMN_1736190	107	285	19235	3.7845548450565665	0.9920521257031717	0.2607936535545954	23.623807709819488
GOTERM_MF_FAT	GO:0019825~oxygen binding	3	2.7777777777777777	0.023656281970153778	ILMN_2100437, ILMN_2127842, ILMN_1667796, ILMN_1736190	73	43	12983	12.408091748964637	0.9982431887100949	0.6526338310141939	26.937925816252605
GOTERM_MF_FAT	GO:0005506~iron ion binding	6	5.555555555555555	0.027977412482642308	ILMN_2100437, ILMN_1705183, ILMN_2127842, ILMN_2170595, ILMN_1677920, ILMN_1667796, ILMN_1736190	73	308	12983	3.4645970467888274	0.9994577062343747	0.6584438674501405	31.065411333195115
SP_PIR_KEYWORDS	heme	4	3.7037037037037033	0.029329787598951926	ILMN_2100437, ILMN_1705183, ILMN_2127842, ILMN_1667796, ILMN_1736190	107	121	19235	5.942689426121881	0.9989371021227622	0.3025717181863792	31.726239504649566
GOTERM_MF_FAT	GO:0020037~heme binding	4	3.7037037037037033	0.02957414376075841	ILMN_2100437, ILMN_1705183, ILMN_2127842, ILMN_1667796, ILMN_1736190	73	121	12983	5.879316200611343	0.9996492277292006	0.6300626708164205	32.535285186559236
SP_PIR_KEYWORDS	disease mutation	9	8.333333333333332	0.6582379185379986	ILMN_2100437, ILMN_1706635, ILMN_1695157, ILMN_1812281, ILMN_1705183, ILMN_2127842, ILMN_2170595, ILMN_1810420, ILMN_1651282, ILMN_1667796	107	1591	19235	1.0169058430305986	1904-01-01 01:00:00	0.9813677204398891	99.99989476860186
Annotation Cluster 7	Enrichment Score: 1.324156718407878
Category	Term	Count	%	PValue	Genes	List Total	Pop Hits	Pop Total	Fold Enrichment	Bonferroni	Benjamini	FDR
GOTERM_BP_FAT	GO:0009595~detection of biotic stimulus	3	2.7777777777777777	0.006384197353891858	ILMN_1796976, ILMN_1657892, ILMN_1704870	92	18	13528	24.507246376811594	0.9976326931950065	0.37191332405366406	9.556824339403281
GOTERM_BP_FAT	GO:0009581~detection of external stimulus	3	2.7777777777777777	0.0885927811121244	ILMN_1796976, ILMN_1657892, ILMN_1704870	92	74	13528	5.961222091656874	1904-01-01 01:00:00	0.9296065408163503	76.65763482111944
GOTERM_BP_FAT	GO:0051606~detection of stimulus	3	2.7777777777777777	0.18837584160796003	ILMN_1796976, ILMN_1657892, ILMN_1704870	92	118	13528	3.7383935151068535	1904-01-01 01:00:00	0.9625155228177132	96.21247014268911
Annotation Cluster 8	Enrichment Score: 1.193257410767256
Category	Term	Count	%	PValue	Genes	List Total	Pop Hits	Pop Total	Fold Enrichment	Bonferroni	Benjamini	FDR
GOTERM_MF_FAT	GO:0004252~serine-type endopeptidase activity	5	4.62962962962963	0.01049373237668373	ILMN_1706635, ILMN_1680424, ILMN_1730867, ILMN_1812433, ILMN_1677920	73	154	12983	5.774328411314713	0.9389176701051392	0.7528516034952668	12.916226857026814
GOTERM_MF_FAT	GO:0008236~serine-type peptidase activity	5	4.62962962962963	0.017059815885470016	ILMN_1706635, ILMN_1680424, ILMN_1730867, ILMN_1812433, ILMN_1677920	73	178	12983	4.995767277204863	0.989536454526124	0.7812777547781586	20.194974559816426
GOTERM_MF_FAT	GO:0004175~endopeptidase activity	7	6.481481481481481	0.017596646386262	ILMN_1706635, ILMN_1680424, ILMN_1796316, ILMN_1730867, ILMN_1812433, ILMN_1677920, ILMN_1717207	73	375	12983	3.3198538812785388	0.9909467058550668	0.6915380087946713	20.76449193760912
GOTERM_MF_FAT	GO:0017171~serine hydrolase activity	5	4.62962962962963	0.017700435581407797	ILMN_1706635, ILMN_1680424, ILMN_1730867, ILMN_1812433, ILMN_1677920	73	180	12983	4.940258751902587	0.9911966668208559	0.6119127027568356	20.8741666870218
UP_SEQ_FEATURE	domain:Peptidase S1	4	3.7037037037037033	0.021183955022596027	ILMN_1706635, ILMN_1680424, ILMN_1730867, ILMN_1812433	107	106	19113	6.740610121671662	0.9998392908679661	0.6211659991205224	25.881881735660507
INTERPRO	IPR001314:Peptidase S1A, chymotrypsin	4	3.7037037037037033	0.026000194052758198	ILMN_1706635, ILMN_1680424, ILMN_1730867, ILMN_1812433	103	104	16659	6.22068707991038	0.9989399989590524	0.7458668858454582	29.13170790529378
INTERPRO	IPR001254:Peptidase S1 and S6, chymotrypsin/Hap	4	3.7037037037037033	0.034352099633309374	ILMN_1706635, ILMN_1680424, ILMN_1730867, ILMN_1812433	103	116	16659	5.577167726816203	0.9998870495050074	0.7801390890326434	36.67646109476751
SMART	SM00020:Tryp_SPc	4	3.7037037037037033	0.03773919138270449	ILMN_1706635, ILMN_1680424, ILMN_1730867, ILMN_1812433	59	116	9079	5.3062536528346	0.9043112945748444	0.542609760193403	32.08313035127757
GOTERM_MF_FAT	GO:0070011~peptidase activity, acting on L-amino acid peptides	7	6.481481481481481	0.08350750577303007	ILMN_1706635, ILMN_1680424, ILMN_1796316, ILMN_1730867, ILMN_1812433, ILMN_1677920, ILMN_1717207	73	549	12983	2.2676597549716795	0.9999999999079208	0.8542259724723321	68.12057361240103
GOTERM_MF_FAT	GO:0008233~peptidase activity	7	6.481481481481481	0.09825610556705089	ILMN_1706635, ILMN_1680424, ILMN_1796316, ILMN_1730867, ILMN_1812433, ILMN_1677920, ILMN_1717207	73	574	12983	2.168894086201136	0.9999999999987496	0.8785525163169321	74.22839726347775
SP_PIR_KEYWORDS	zymogen	4	3.7037037037037033	0.10530766009227285	ILMN_1706635, ILMN_1680424, ILMN_1796316, ILMN_1717207	107	206	19235	3.4906088376735322	0.9999999999923271	0.508810854922841	75.98752676387673
INTERPRO	IPR018114:Peptidase S1/S6, chymotrypsin/Hap, active site	3	2.7777777777777777	0.13545478901627872	ILMN_1706635, ILMN_1680424, ILMN_1730867	103	105	16659	4.621081830790569	1904-01-01 01:00:00	0.9850766212530875	85.08076787903343
GOTERM_BP_FAT	GO:0040012~regulation of locomotion	4	3.7037037037037033	0.13921316963674465	ILMN_1706635, ILMN_2178618, ILMN_1796316, ILMN_1730867	92	192	13528	3.0634057971014492	1904-01-01 01:00:00	0.9376364860164079	90.47365390228964
SP_PIR_KEYWORDS	Serine protease	3	2.7777777777777777	0.17259819358290876	ILMN_1706635, ILMN_1680424, ILMN_1677920	107	136	19235	3.9654343045629465	1904-01-01 01:00:00	0.6370232858796554	91.1876708458671
SP_PIR_KEYWORDS	Protease	5	4.62962962962963	0.27752383313975415	ILMN_1706635, ILMN_1680424, ILMN_1796316, ILMN_1677920, ILMN_1717207	107	484	19235	1.857090445663088	1904-01-01 01:00:00	0.8031580650408935	98.45097428866136
GOTERM_CC_FAT	GO:0009986~cell surface	4	3.7037037037037033	0.4017763484750154	ILMN_1706635, ILMN_1680424, ILMN_2060413, ILMN_1717207	85	348	12782	1.7284651791751182	1904-01-01 01:00:00	0.9397180118236014	99.8030783396348
GOTERM_BP_FAT	GO:0006508~proteolysis	9	8.333333333333332	0.415179320407978	ILMN_1706635, ILMN_2362293, ILMN_1665877, ILMN_1680424, ILMN_1796316, ILMN_1723035, ILMN_1730867, ILMN_1812433, ILMN_1717207	92	1054	13528	1.2555894728157744	1904-01-01 01:00:00	0.9939954663888437	99.97781453049875
Annotation Cluster 9	Enrichment Score: 1.0709076667426563
Category	Term	Count	%	PValue	Genes	List Total	Pop Hits	Pop Total	Fold Enrichment	Bonferroni	Benjamini	FDR
GOTERM_BP_FAT	GO:0002695~negative regulation of leukocyte activation	3	2.7777777777777777	0.05627431233913189	ILMN_1766736, ILMN_2087646, ILMN_2060413	92	57	13528	7.739130434782608	1904-01-01 01:00:00	0.8779021009269302	59.68280994512264
GOTERM_BP_FAT	GO:0050866~negative regulation of cell activation	3	2.7777777777777777	0.06343265072725884	ILMN_1766736, ILMN_2087646, ILMN_2060413	92	61	13528	7.231646471846044	1904-01-01 01:00:00	0.8902364455967116	64.22100162674356
GOTERM_BP_FAT	GO:0002694~regulation of leukocyte activation	4	3.7037037037037033	0.1012224097428388	ILMN_1766736, ILMN_2087646, ILMN_1674574, ILMN_2060413	92	166	13528	3.543216343635411	1904-01-01 01:00:00	0.9143216725091337	81.24580518496987
GOTERM_BP_FAT	GO:0002683~negative regulation of immune system process	3	2.7777777777777777	0.10745591357777799	ILMN_1766736, ILMN_2087646, ILMN_2060413	92	83	13528	5.314824515453116	1904-01-01 01:00:00	0.9175578733842801	83.18512243613074
GOTERM_BP_FAT	GO:0050865~regulation of cell activation	4	3.7037037037037033	0.11384962816655318	ILMN_1766736, ILMN_2087646, ILMN_1674574, ILMN_2060413	92	175	13528	3.3609937888198758	1904-01-01 01:00:00	0.9207822675767272	84.97808068777316
Annotation Cluster 10	Enrichment Score: 0.9701937977797571
Category	Term	Count	%	PValue	Genes	List Total	Pop Hits	Pop Total	Fold Enrichment	Bonferroni	Benjamini	FDR
UP_SEQ_FEATURE	domain:Leucine-zipper	5	4.62962962962963	0.003289074653127687	ILMN_1668822, ILMN_1779095, ILMN_1711894, ILMN_1711786, ILMN_1777233	107	110	19113	8.119371282922684	0.7392398302534646	0.28540443950771155	4.503847327396615
INTERPRO	IPR004827:Basic-leucine zipper (bZIP) transcription factor	3	2.7777777777777777	0.041793565175669206	ILMN_1668822, ILMN_1779095, ILMN_1711786	103	53	16659	9.154973438358674	0.9999848866204829	0.7951965021326988	42.76653907846536
SMART	SM00338:BRLZ	3	2.7777777777777777	0.04490066056469922	ILMN_1668822, ILMN_1779095, ILMN_1711786	59	53	9079	8.710265430124721	0.9393317836799703	0.5037045351200375	36.99854323184495
UP_SEQ_FEATURE	DNA-binding region:Basic motif	3	2.7777777777777777	0.22463325254388158	ILMN_1668822, ILMN_1779095, ILMN_1711786	107	161	19113	3.3284379172229643	1904-01-01 01:00:00	0.9944288313546807	97.15292596953384
GOTERM_MF_FAT	GO:0043565~sequence-specific DNA binding	5	4.62962962962963	0.43635811463747787	ILMN_1668822, ILMN_1779095, ILMN_2122103, ILMN_2087646, ILMN_1711786	73	607	12983	1.4649861208277855	1904-01-01 01:00:00	0.9971016648711395	99.94559288309105
GOTERM_MF_FAT	GO:0003700~transcription factor activity	7	6.481481481481481	0.4579703951578702	ILMN_1755741, ILMN_1668822, ILMN_1779095, ILMN_2122103, ILMN_2087646, ILMN_1711786, ILMN_1777233	73	975	12983	1.2768668774148226	1904-01-01 01:00:00	0.9969610906075788	99.9674129668154
GOTERM_MF_FAT	GO:0046983~protein dimerization activity	4	3.7037037037037033	0.583516347803576	ILMN_1668822, ILMN_1796976, ILMN_1779095, ILMN_1711786	73	542	12983	1.3125410706161855	1904-01-01 01:00:00	0.9995637032553262	99.9989697709073
Annotation Cluster 11	Enrichment Score: 0.9327551208801496
Category	Term	Count	%	PValue	Genes	List Total	Pop Hits	Pop Total	Fold Enrichment	Bonferroni	Benjamini	FDR
GOTERM_BP_FAT	GO:0002573~myeloid leukocyte differentiation	3	2.7777777777777777	0.02183690054126696	ILMN_1779095, ILMN_1796316, ILMN_2389844	92	34	13528	12.974424552429667	0.9999999991123456	0.7065434824705037	29.26833026660961
GOTERM_BP_FAT	GO:0002521~leukocyte differentiation	4	3.7037037037037033	0.05831135604346167	ILMN_1779095, ILMN_1796316, ILMN_2389844, ILMN_2060413	92	131	13528	4.489877198805177	1904-01-01 01:00:00	0.8776164471502055	61.02626289832172
GOTERM_BP_FAT	GO:0030099~myeloid cell differentiation	3	2.7777777777777777	0.12952945179356878	ILMN_1779095, ILMN_1796316, ILMN_2389844	92	93	13528	4.743338008415147	1904-01-01 01:00:00	0.9309213343315357	88.64662959977379
GOTERM_BP_FAT	GO:0030097~hemopoiesis	4	3.7037037037037033	0.21209690653066704	ILMN_1779095, ILMN_1796316, ILMN_2389844, ILMN_2060413	92	236	13528	2.492262343404569	1904-01-01 01:00:00	0.9702851267035637	97.62142457178525
GOTERM_BP_FAT	GO:0048534~hemopoietic or lymphoid organ development	4	3.7037037037037033	0.25484802554738223	ILMN_1779095, ILMN_1796316, ILMN_2389844, ILMN_2060413	92	260	13528	2.262207357859532	1904-01-01 01:00:00	0.9788656877684654	99.00840452075624
GOTERM_BP_FAT	GO:0002520~immune system development	4	3.7037037037037033	0.2840148201542863	ILMN_1779095, ILMN_1796316, ILMN_2389844, ILMN_2060413	92	276	13528	2.1310649023314427	1904-01-01 01:00:00	0.9842327716748778	99.46988836929826
Annotation Cluster 12	Enrichment Score: 0.9202499183472166
Category	Term	Count	%	PValue	Genes	List Total	Pop Hits	Pop Total	Fold Enrichment	Bonferroni	Benjamini	FDR
GOTERM_BP_FAT	GO:0042108~positive regulation of cytokine biosynthetic process	4	3.7037037037037033	0.004092528818330665	ILMN_1706635, ILMN_1657892, ILMN_1730867, ILMN_1731048	92	48	13528	12.253623188405797	0.9791681928337119	0.29667347724232673	6.229271558512483
GOTERM_BP_FAT	GO:0001817~regulation of cytokine production	6	5.555555555555555	0.007469665567496705	ILMN_1706635, ILMN_1766736, ILMN_1657892, ILMN_2060413, ILMN_1730867, ILMN_1731048	92	181	13528	4.874369445111698	0.9991563997787877	0.3968319418299	11.094063246806417
GOTERM_BP_FAT	GO:0042035~regulation of cytokine biosynthetic process	4	3.7037037037037033	0.013534408304042513	ILMN_1706635, ILMN_1657892, ILMN_1730867, ILMN_1731048	92	74	13528	7.9482961222091655	0.9999974096838804	0.5758134916934449	19.24241729121038
GOTERM_BP_FAT	GO:0045321~leukocyte activation	4	3.7037037037037033	0.2226390574205125	ILMN_2389844, ILMN_2060413, ILMN_1730867, ILMN_1731048	92	242	13528	2.4304707150556952	1904-01-01 01:00:00	0.9727370154738968	98.07439926255603
GOTERM_BP_FAT	GO:0001775~cell activation	4	3.7037037037037033	0.3042458618978063	ILMN_2389844, ILMN_2060413, ILMN_1730867, ILMN_1731048	92	287	13528	2.0493864565974853	1904-01-01 01:00:00	0.9854142320252954	99.66183105787974
GOTERM_BP_FAT	GO:0031328~positive regulation of cellular biosynthetic process	7	6.481481481481481	0.3135062148145244	ILMN_2100437, ILMN_1706635, ILMN_2122103, ILMN_1657892, ILMN_1711786, ILMN_1730867, ILMN_1731048	92	685	13528	1.5026340844176453	1904-01-01 01:00:00	0.9868377911468519	99.72592610154618
GOTERM_BP_FAT	GO:0009891~positive regulation of biosynthetic process	7	6.481481481481481	0.325463496979666	ILMN_2100437, ILMN_1706635, ILMN_2122103, ILMN_1657892, ILMN_1711786, ILMN_1730867, ILMN_1731048	92	695	13528	1.4810134501094778	1904-01-01 01:00:00	0.9886448050962973	99.79194247321409
GOTERM_BP_FAT	GO:0010557~positive regulation of macromolecule biosynthetic process	6	5.555555555555555	0.4508022438752013	ILMN_1706635, ILMN_2122103, ILMN_1657892, ILMN_1711786, ILMN_1730867, ILMN_1731048	92	654	13528	1.3490227363382528	1904-01-01 01:00:00	0.9954287227611263	99.99172057992503
GOTERM_BP_FAT	GO:0010604~positive regulation of macromolecule metabolic process	7	6.481481481481481	0.5204312273061695	ILMN_1706635, ILMN_2122103, ILMN_1657892, ILMN_1711786, ILMN_2060413, ILMN_1730867, ILMN_1731048	92	857	13528	1.2010552483384913	1904-01-01 01:00:00	0.998068943378108	99.99901240043991
GOTERM_BP_FAT	GO:0051173~positive regulation of nitrogen compound metabolic process	3	2.7777777777777777	0.935071339707346	ILMN_2100437, ILMN_2122103, ILMN_1711786	92	644	13528	0.6849851471779638	1904-01-01 01:00:00	0.9999999790344212	1904-01-05 04:00:00
Annotation Cluster 13	Enrichment Score: 0.9184409543167299
Category	Term	Count	%	PValue	Genes	List Total	Pop Hits	Pop Total	Fold Enrichment	Bonferroni	Benjamini	FDR
UP_SEQ_FEATURE	repeat:LRR 8	4	3.7037037037037033	0.05011019227166018	ILMN_1796976, ILMN_1805228, ILMN_1657892, ILMN_1731048	107	149	19113	4.795333375148968	0.999999999222542	0.8772369437725429	51.28221428911848
UP_SEQ_FEATURE	repeat:LRR 7	4	3.7037037037037033	0.07558188448508199	ILMN_1796976, ILMN_1805228, ILMN_1657892, ILMN_1731048	107	177	19113	4.03674956439094	0.9999999999999881	0.9457962050917195	66.69117352700584
UP_SEQ_FEATURE	repeat:LRR 1	5	4.62962962962963	0.10075562859889879	ILMN_1796976, ILMN_1766736, ILMN_1805228, ILMN_1657892, ILMN_1731048	107	318	19113	2.808587550696526	1904-01-01 01:00:00	0.9547242951548062	77.3624117054419
INTERPRO	IPR000483:Cysteine-rich flanking region, C-terminal	3	2.7777777777777777	0.10135455103981732	ILMN_1805228, ILMN_1657892, ILMN_1731048	103	88	16659	5.513790820829656	0.999999999999143	0.9689813905071989	75.26285723880136
UP_SEQ_FEATURE	repeat:LRR 2	5	4.62962962962963	0.10162244757375172	ILMN_1796976, ILMN_1766736, ILMN_1805228, ILMN_1657892, ILMN_1731048	107	319	19113	2.799783201007822	1904-01-01 01:00:00	0.9457896943489639	77.66575018593966
SP_PIR_KEYWORDS	leucine-rich repeat	5	4.62962962962963	0.10245931096945018	ILMN_1796976, ILMN_1766736, ILMN_1805228, ILMN_1657892, ILMN_1731048	107	322	19235	2.791403030127126	0.9999999999840613	0.5085281209664392	74.98879917699858
SMART	SM00082:LRRCT	3	2.7777777777777777	0.10845964614426068	ILMN_1805228, ILMN_1657892, ILMN_1731048	59	88	9079	5.24595531587057	0.9990909216123804	0.7535548551821016	68.4808836326821
UP_SEQ_FEATURE	repeat:LRR 6	4	3.7037037037037033	0.11145882894358913	ILMN_1796976, ILMN_1805228, ILMN_1657892, ILMN_1731048	107	210	19113	3.4024032042723626	1904-01-01 01:00:00	0.9508778151417566	80.85352404312903
UP_SEQ_FEATURE	repeat:LRR 5	4	3.7037037037037033	0.1370938328419701	ILMN_1796976, ILMN_1805228, ILMN_1657892, ILMN_1731048	107	231	19113	3.0930938220657844	1904-01-01 01:00:00	0.9709513636862964	87.28716280405865
UP_SEQ_FEATURE	repeat:LRR 4	4	3.7037037037037033	0.16452993863190252	ILMN_1796976, ILMN_1805228, ILMN_1657892, ILMN_1731048	107	252	19113	2.8353360035603026	1904-01-01 01:00:00	0.9789346526941052	91.90997540182225
UP_SEQ_FEATURE	repeat:LRR 3	4	3.7037037037037033	0.23081883161244118	ILMN_1796976, ILMN_1805228, ILMN_1657892, ILMN_1731048	107	299	19113	2.3896477354421277	1904-01-01 01:00:00	0.9938948076715615	97.45469265233886
INTERPRO	IPR001611:Leucine-rich repeat	3	2.7777777777777777	0.3756594850430234	ILMN_1805228, ILMN_1657892, ILMN_1731048	103	213	16659	2.2779980856009847	1904-01-01 01:00:00	0.9999190101927877	99.78819496205699
Annotation Cluster 14	Enrichment Score: 0.9037442001498407
Category	Term	Count	%	PValue	Genes	List Total	Pop Hits	Pop Total	Fold Enrichment	Bonferroni	Benjamini	FDR
SP_PIR_KEYWORDS	extracellular matrix	5	4.62962962962963	0.04438566503373836	ILMN_1811387, ILMN_1796316, ILMN_1676799, ILMN_1651282, ILMN_1717207	107	241	19235	3.729592430294334	0.9999708250007449	0.35279461979364357	44.12527314594031
GOTERM_CC_FAT	GO:0005578~proteinaceous extracellular matrix	5	4.62962962962963	0.15916133781576156	ILMN_1811387, ILMN_1796316, ILMN_1676799, ILMN_1651282, ILMN_1717207	85	320	12782	2.3496323529411764	0.9999999999995504	0.8877409383680033	87.77971610667977
GOTERM_CC_FAT	GO:0044420~extracellular matrix part	3	2.7777777777777777	0.17940442746147414	ILMN_1811387, ILMN_1676799, ILMN_1651282	85	117	12782	3.855806938159879	0.9999999999999918	0.9013528469118809	90.90614751331746
GOTERM_CC_FAT	GO:0031012~extracellular matrix	5	4.62962962962963	0.1914739649373739	ILMN_1811387, ILMN_1796316, ILMN_1676799, ILMN_1651282, ILMN_1717207	85	345	12782	2.1793691389599315	0.9999999999999992	0.8713177412714153	92.40169943675559
Annotation Cluster 15	Enrichment Score: 0.899259783464986
Category	Term	Count	%	PValue	Genes	List Total	Pop Hits	Pop Total	Fold Enrichment	Bonferroni	Benjamini	FDR
GOTERM_BP_FAT	GO:0045619~regulation of lymphocyte differentiation	3	2.7777777777777777	0.06712160420151603	ILMN_2087646, ILMN_1674574, ILMN_2060413	92	63	13528	7.002070393374741	1904-01-01 01:00:00	0.8876703382782581	66.36845869539084
GOTERM_BP_FAT	GO:0002684~positive regulation of immune system process	5	4.62962962962963	0.07657421563930357	ILMN_2087646, ILMN_1674574, ILMN_1657892, ILMN_1787529, ILMN_2060413	92	238	13528	3.089148702959444	1904-01-01 01:00:00	0.9116035132555839	71.33331763571533
GOTERM_BP_FAT	GO:0050870~positive regulation of T cell activation	3	2.7777777777777777	0.09269227034281162	ILMN_2087646, ILMN_1674574, ILMN_2060413	92	76	13528	5.804347826086956	1904-01-01 01:00:00	0.9274593400172848	78.25103494538122
GOTERM_BP_FAT	GO:0002694~regulation of leukocyte activation	4	3.7037037037037033	0.1012224097428388	ILMN_1766736, ILMN_2087646, ILMN_1674574, ILMN_2060413	92	166	13528	3.543216343635411	1904-01-01 01:00:00	0.9143216725091337	81.24580518496987
GOTERM_BP_FAT	GO:0050865~regulation of cell activation	4	3.7037037037037033	0.11384962816655318	ILMN_1766736, ILMN_2087646, ILMN_1674574, ILMN_2060413	92	175	13528	3.3609937888198758	1904-01-01 01:00:00	0.9207822675767272	84.97808068777316
GOTERM_BP_FAT	GO:0051251~positive regulation of lymphocyte activation	3	2.7777777777777777	0.1386352855105895	ILMN_2087646, ILMN_1674574, ILMN_2060413	92	97	13528	4.547736441057822	1904-01-01 01:00:00	0.9402508109717391	90.37285398130534
GOTERM_BP_FAT	GO:0002696~positive regulation of leukocyte activation	3	2.7777777777777777	0.15960153844106578	ILMN_2087646, ILMN_1674574, ILMN_2060413	92	106	13528	4.161607875307629	1904-01-01 01:00:00	0.9548162218078478	93.45885232790124
GOTERM_BP_FAT	GO:0050867~positive regulation of cell activation	3	2.7777777777777777	0.17149257150534553	ILMN_2087646, ILMN_1674574, ILMN_2060413	92	111	13528	3.9741480611045827	1904-01-01 01:00:00	0.9532045546231577	94.76893165405953
GOTERM_BP_FAT	GO:0050863~regulation of T cell activation	3	2.7777777777777777	0.1859490729329679	ILMN_2087646, ILMN_1674574, ILMN_2060413	92	117	13528	3.770345596432553	1904-01-01 01:00:00	0.9628100834732509	96.0309038254057
GOTERM_BP_FAT	GO:0051249~regulation of lymphocyte activation	3	2.7777777777777777	0.26257615715191873	ILMN_2087646, ILMN_1674574, ILMN_2060413	92	148	13528	2.980611045828437	1904-01-01 01:00:00	0.978372805761626	99.15797686489569
Annotation Cluster 16	Enrichment Score: 0.8836817120058258
Category	Term	Count	%	PValue	Genes	List Total	Pop Hits	Pop Total	Fold Enrichment	Bonferroni	Benjamini	FDR
SP_PIR_KEYWORDS	chemotaxis	3	2.7777777777777777	0.059938704094304615	ILMN_1787529, ILMN_1740875, ILMN_1730867	107	72	19235	7.490264797507788	0.9999993302393383	0.409349797929782	54.72578620426807
GOTERM_BP_FAT	GO:0006935~chemotaxis	4	3.7037037037037033	0.09314140976542157	ILMN_1679357, ILMN_2193213, ILMN_1787529, ILMN_2102721, ILMN_1740875, ILMN_1730867, ILMN_1725661	92	160	13528	3.676086956521739	1904-01-01 01:00:00	0.9229818290197396	78.41927689189156
GOTERM_BP_FAT	GO:0042330~taxis	4	3.7037037037037033	0.09314140976542157	ILMN_1679357, ILMN_2193213, ILMN_1787529, ILMN_2102721, ILMN_1740875, ILMN_1730867, ILMN_1725661	92	160	13528	3.676086956521739	1904-01-01 01:00:00	0.9229818290197396	78.41927689189156
GOTERM_BP_FAT	GO:0007610~behavior	7	6.481481481481481	0.09599584349599796	ILMN_1679357, ILMN_2193213, ILMN_1801216, ILMN_1665300, ILMN_1704870, ILMN_1787529, ILMN_2102721, ILMN_1740875, ILMN_1730867, ILMN_1725661	92	469	13528	2.194678780012979	1904-01-01 01:00:00	0.9238353229414563	79.46035965163401
GOTERM_BP_FAT	GO:0007626~locomotory behavior	5	4.62962962962963	0.11311343747127678	ILMN_1679357, ILMN_2193213, ILMN_1665300, ILMN_1787529, ILMN_2102721, ILMN_1740875, ILMN_1730867, ILMN_1725661	92	274	13528	2.683275150745795	1904-01-01 01:00:00	0.9238739594837947	84.7811533394921
GOTERM_BP_FAT	GO:0007186~G-protein coupled receptor protein signaling pathway	6	5.555555555555555	0.8833852331837825	ILMN_2384056, ILMN_1787529, ILMN_1785345, ILMN_1740875, ILMN_1730867, ILMN_1676893	92	1123	13528	0.7856285570482792	1904-01-01 01:00:00	0.9999996289306309	99.99999999999977
Annotation Cluster 17	Enrichment Score: 0.8572805977772409
Category	Term	Count	%	PValue	Genes	List Total	Pop Hits	Pop Total	Fold Enrichment	Bonferroni	Benjamini	FDR
GOTERM_MF_FAT	GO:0004252~serine-type endopeptidase activity	5	4.62962962962963	0.01049373237668373	ILMN_1706635, ILMN_1680424, ILMN_1730867, ILMN_1812433, ILMN_1677920	73	154	12983	5.774328411314713	0.9389176701051392	0.7528516034952668	12.916226857026814
GOTERM_MF_FAT	GO:0008236~serine-type peptidase activity	5	4.62962962962963	0.017059815885470016	ILMN_1706635, ILMN_1680424, ILMN_1730867, ILMN_1812433, ILMN_1677920	73	178	12983	4.995767277204863	0.989536454526124	0.7812777547781586	20.194974559816426
GOTERM_MF_FAT	GO:0017171~serine hydrolase activity	5	4.62962962962963	0.017700435581407797	ILMN_1706635, ILMN_1680424, ILMN_1730867, ILMN_1812433, ILMN_1677920	73	180	12983	4.940258751902587	0.9911966668208559	0.6119127027568356	20.8741666870218
GOTERM_BP_FAT	GO:0030005~cellular di-, tri-valent inorganic cation homeostasis	5	4.62962962962963	0.0668218740039879	ILMN_1706635, ILMN_1787529, ILMN_2060413, ILMN_1812433, ILMN_1677920	92	227	13528	3.2388431334993295	1904-01-01 01:00:00	0.8947324961479652	66.1985859119498
GOTERM_BP_FAT	GO:0055066~di-, tri-valent inorganic cation homeostasis	5	4.62962962962963	0.07749476780245076	ILMN_1706635, ILMN_1787529, ILMN_2060413, ILMN_1812433, ILMN_1677920	92	239	13528	3.076223394578861	1904-01-01 01:00:00	0.9074064527680263	71.77825091823436
GOTERM_BP_FAT	GO:0030003~cellular cation homeostasis	5	4.62962962962963	0.09196557087830629	ILMN_1706635, ILMN_1787529, ILMN_2060413, ILMN_1812433, ILMN_1677920	92	254	13528	2.894556658678535	1904-01-01 01:00:00	0.9313369461630253	77.97621941608124
GOTERM_BP_FAT	GO:0055080~cation homeostasis	5	4.62962962962963	0.12675434029603783	ILMN_1706635, ILMN_1787529, ILMN_2060413, ILMN_1812433, ILMN_1677920	92	286	13528	2.5706901793858314	1904-01-01 01:00:00	0.9304415488778599	88.0654747243645
GOTERM_BP_FAT	GO:0006873~cellular ion homeostasis	5	4.62962962962963	0.2439530055246984	ILMN_1706635, ILMN_1787529, ILMN_2060413, ILMN_1812433, ILMN_1677920	92	374	13528	1.965821901883283	1904-01-01 01:00:00	0.9782025017392582	98.75490304719793
GOTERM_BP_FAT	GO:0055082~cellular chemical homeostasis	5	4.62962962962963	0.2527559927951216	ILMN_1706635, ILMN_1787529, ILMN_2060413, ILMN_1812433, ILMN_1677920	92	380	13528	1.934782608695652	1904-01-01 01:00:00	0.9792228905475321	98.96383077768142
GOTERM_BP_FAT	GO:0048878~chemical homeostasis	6	5.555555555555555	0.26161193379386605	ILMN_1706635, ILMN_1787529, ILMN_1715068, ILMN_2060413, ILMN_1812433, ILMN_1677920	92	512	13528	1.723165760869565	1904-01-01 01:00:00	0.9791195640573396	99.14054253257855
GOTERM_BP_FAT	GO:0050801~ion homeostasis	5	4.62962962962963	0.2961540320237187	ILMN_1706635, ILMN_1787529, ILMN_2060413, ILMN_1812433, ILMN_1677920	92	409	13528	1.7975975337514616	1904-01-01 01:00:00	0.9841424532855145	99.59459017544253
GOTERM_BP_FAT	GO:0006874~cellular calcium ion homeostasis	3	2.7777777777777777	0.3493757467637528	ILMN_1706635, ILMN_1787529, ILMN_2060413	92	183	13528	2.410548823948681	1904-01-01 01:00:00	0.9910674822212321	99.88187573138235
GOTERM_BP_FAT	GO:0055074~calcium ion homeostasis	3	2.7777777777777777	0.36156072963384545	ILMN_1706635, ILMN_1787529, ILMN_2060413	92	188	13528	2.3464384828862164	1904-01-01 01:00:00	0.9918817070180153	99.91218551133508
GOTERM_BP_FAT	GO:0006875~cellular metal ion homeostasis	3	2.7777777777777777	0.38088162497742495	ILMN_1706635, ILMN_1787529, ILMN_2060413	92	196	13528	2.250665483584738	1904-01-01 01:00:00	0.9923017671668046	99.94576821154364
GOTERM_BP_FAT	GO:0019725~cellular homeostasis	5	4.62962962962963	0.38349946864325746	ILMN_1706635, ILMN_1787529, ILMN_2060413, ILMN_1812433, ILMN_1677920	92	466	13528	1.5777197238290726	1904-01-01 01:00:00	0.9922304556410758	99.9492551128138
GOTERM_BP_FAT	GO:0042592~homeostatic process	7	6.481481481481481	0.3933442531102652	ILMN_1706635, ILMN_2389844, ILMN_1787529, ILMN_1715068, ILMN_2060413, ILMN_1812433, ILMN_1677920	92	751	13528	1.370578359289064	1904-01-01 01:00:00	0.9926616327688619	99.96057735194503
GOTERM_BP_FAT	GO:0055065~metal ion homeostasis	3	2.7777777777777777	0.4023258865900762	ILMN_1706635, ILMN_1787529, ILMN_2060413	92	205	13528	2.1518557794273594	1904-01-01 01:00:00	0.9933233100928637	99.96880038594853
Annotation Cluster 18	Enrichment Score: 0.8567709591210657
Category	Term	Count	%	PValue	Genes	List Total	Pop Hits	Pop Total	Fold Enrichment	Bonferroni	Benjamini	FDR
GOTERM_MF_FAT	GO:0030246~carbohydrate binding	6	5.555555555555555	0.04646453692699084	ILMN_1654875, ILMN_1704870, ILMN_1723035, ILMN_2060413, ILMN_1730867, ILMN_1785732	73	354	12983	3.0143951706524263	0.9999966560086805	0.7536315928245509	46.40721253840127
GOTERM_MF_FAT	GO:0005539~glycosaminoglycan binding	3	2.7777777777777777	0.18207694515035688	ILMN_1704870, ILMN_1730867, ILMN_1785732	73	140	12983	3.81105675146771	1904-01-01 01:00:00	0.9712974853458254	92.82765345616272
GOTERM_MF_FAT	GO:0030247~polysaccharide binding	3	2.7777777777777777	0.2102663597379796	ILMN_1704870, ILMN_1730867, ILMN_1785732	73	154	12983	3.4645970467888274	1904-01-01 01:00:00	0.9690481101549174	95.47131206661669
GOTERM_MF_FAT	GO:0001871~pattern binding	3	2.7777777777777777	0.2102663597379796	ILMN_1704870, ILMN_1730867, ILMN_1785732	73	154	12983	3.4645970467888274	1904-01-01 01:00:00	0.9690481101549174	95.47131206661669
Annotation Cluster 19	Enrichment Score: 0.852564026968697
Category	Term	Count	%	PValue	Genes	List Total	Pop Hits	Pop Total	Fold Enrichment	Bonferroni	Benjamini	FDR
GOTERM_BP_FAT	GO:0007155~cell adhesion	9	8.333333333333332	0.09843456887103307	ILMN_2232177, ILMN_1716815, ILMN_1674574, ILMN_1723035, ILMN_2060413, ILMN_1740875, ILMN_2116877, ILMN_1785732, ILMN_1651282, ILMN_2371724	92	700	13528	1.8905590062111803	1904-01-01 01:00:00	0.9237856104370844	80.31238246527427
GOTERM_BP_FAT	GO:0022610~biological adhesion	9	8.333333333333332	0.09904197067562315	ILMN_2232177, ILMN_1716815, ILMN_1674574, ILMN_1723035, ILMN_2060413, ILMN_1740875, ILMN_2116877, ILMN_1785732, ILMN_1651282, ILMN_2371724	92	701	13528	1.8878620604105936	1904-01-01 01:00:00	0.9146845634348126	80.51938322402691
GOTERM_BP_FAT	GO:0016337~cell-cell adhesion	4	3.7037037037037033	0.2840148201542863	ILMN_1716815, ILMN_1674574, ILMN_1723035, ILMN_2060413, ILMN_2371724	92	276	13528	2.1310649023314427	1904-01-01 01:00:00	0.9842327716748778	99.46988836929826
Annotation Cluster 20	Enrichment Score: 0.8304487729081935
Category	Term	Count	%	PValue	Genes	List Total	Pop Hits	Pop Total	Fold Enrichment	Bonferroni	Benjamini	FDR
SP_PIR_KEYWORDS	iron	6	5.555555555555555	0.020801687239243596	ILMN_2100437, ILMN_1705183, ILMN_2127842, ILMN_2170595, ILMN_1677920, ILMN_1667796, ILMN_1736190	107	285	19235	3.7845548450565665	0.9920521257031717	0.2607936535545954	23.623807709819488
GOTERM_MF_FAT	GO:0005506~iron ion binding	6	5.555555555555555	0.027977412482642308	ILMN_2100437, ILMN_1705183, ILMN_2127842, ILMN_2170595, ILMN_1677920, ILMN_1667796, ILMN_1736190	73	308	12983	3.4645970467888274	0.9994577062343747	0.6584438674501405	31.065411333195115
SP_PIR_KEYWORDS	nadp	3	2.7777777777777777	0.2124414324497181	ILMN_1733998, ILMN_2202915, ILMN_2384181, ILMN_1736190	107	156	19235	3.4570452911574403	1904-01-01 01:00:00	0.7130262157043026	95.31938467203692
SP_PIR_KEYWORDS	endoplasmic reticulum	6	5.555555555555555	0.3569852939035947	ILMN_1733998, ILMN_1797875, ILMN_2202915, ILMN_2384056, ILMN_2384181, ILMN_1684585, ILMN_1736190	107	713	19235	1.5127603518108297	1904-01-01 01:00:00	0.8741618241903668	99.65221414947169
SP_PIR_KEYWORDS	oxidoreductase	5	4.62962962962963	0.374853531201447	ILMN_1733998, ILMN_2202915, ILMN_1705183, ILMN_2384181, ILMN_2170595, ILMN_1736190	107	562	19235	1.59934479662088	1904-01-01 01:00:00	0.8847830965870626	99.75767331718072
GOTERM_BP_FAT	GO:0055114~oxidation reduction	5	4.62962962962963	0.6289992118643914	ILMN_1733998, ILMN_2202915, ILMN_1705183, ILMN_2384181, ILMN_2170595, ILMN_1736190	92	639	13528	1.15057494726815	1904-01-01 01:00:00	0.9995630699503789	99.99998237088049
Annotation Cluster 21	Enrichment Score: 0.7942308339844296
Category	Term	Count	%	PValue	Genes	List Total	Pop Hits	Pop Total	Fold Enrichment	Bonferroni	Benjamini	FDR
GOTERM_BP_FAT	GO:0002684~positive regulation of immune system process	5	4.62962962962963	0.07657421563930357	ILMN_2087646, ILMN_1674574, ILMN_1657892, ILMN_1787529, ILMN_2060413	92	238	13528	3.089148702959444	1904-01-01 01:00:00	0.9116035132555839	71.33331763571533
GOTERM_BP_FAT	GO:0048584~positive regulation of response to stimulus	4	3.7037037037037033	0.21209690653066704	ILMN_1657892, ILMN_1787529, ILMN_2060413, ILMN_1730867	92	236	13528	2.492262343404569	1904-01-01 01:00:00	0.9702851267035637	97.62142457178525
GOTERM_BP_FAT	GO:0050778~positive regulation of immune response	3	2.7777777777777777	0.25508833951215093	ILMN_1657892, ILMN_1787529, ILMN_2060413	92	145	13528	3.042278860569715	1904-01-01 01:00:00	0.977811804161512	99.01340817737646
Annotation Cluster 22	Enrichment Score: 0.7837915832757671
Category	Term	Count	%	PValue	Genes	List Total	Pop Hits	Pop Total	Fold Enrichment	Bonferroni	Benjamini	FDR
GOTERM_CC_FAT	GO:0031226~intrinsic to plasma membrane	14	12.962962962962962	0.053055692333907944	ILMN_1806056, ILMN_1716815, ILMN_2384056, ILMN_1715068, ILMN_1712522, ILMN_1766657, ILMN_1676893, ILMN_1731048, ILMN_1682993, ILMN_1766736, ILMN_1787529, ILMN_1723035, ILMN_2060413, ILMN_1651282, ILMN_2371724	85	1215	12782	1.7327329944323409	0.9998690191549816	0.774644602337721	48.368471331795284
GOTERM_CC_FAT	GO:0005887~integral to plasma membrane	13	12.037037037037036	0.08737570448311682	ILMN_1806056, ILMN_1716815, ILMN_2384056, ILMN_1715068, ILMN_1712522, ILMN_1766657, ILMN_1676893, ILMN_1731048, ILMN_1682993, ILMN_1766736, ILMN_1723035, ILMN_1787529, ILMN_1651282, ILMN_2371724	85	1188	12782	1.6455337690631808	0.9999996924665946	0.8110127622082564	67.00035661279283
GOTERM_CC_FAT	GO:0044459~plasma membrane part	19	17.59259259259259	0.18834892250799096	ILMN_1806056, ILMN_1716815, ILMN_1695157, ILMN_1758658, ILMN_2384056, ILMN_1715068, ILMN_1712522, ILMN_1766657, ILMN_1731048, ILMN_1676893, ILMN_1717207, ILMN_1682993, ILMN_2232177, ILMN_1766736, ILMN_1787529, ILMN_1723035, ILMN_2060413, ILMN_1810420, ILMN_1651282, ILMN_2371724	85	2203	12782	1.2969373314464232	0.9999999999999987	0.8822296304934725	92.03782815006943
SP_PIR_KEYWORDS	cell membrane	15	13.88888888888889	0.3215865086705997	ILMN_1806056, ILMN_1716815, ILMN_1695157, ILMN_1674574, ILMN_2384056, ILMN_1712522, ILMN_1766657, ILMN_1785345, ILMN_1731048, ILMN_1717207, ILMN_1787529, ILMN_1723035, ILMN_2060413, ILMN_1810420, ILMN_1740875, ILMN_2371724	107	2194	19235	1.2290315984971758	1904-01-01 01:00:00	0.8441963249890521	99.3086645898456
GOTERM_CC_FAT	GO:0005886~plasma membrane	27	1904-01-02 01:00:00	0.4291987479164955	ILMN_1806056, ILMN_1716815, ILMN_1758658, ILMN_1680424, ILMN_1715068, ILMN_1712522, ILMN_1748915, ILMN_1682993, ILMN_1766736, ILMN_1723035, ILMN_2060413, ILMN_1801246, ILMN_1740875, ILMN_2371724, ILMN_1695157, ILMN_1674574, ILMN_2384056, ILMN_1785345, ILMN_1766657, ILMN_1731048, ILMN_1684585, ILMN_1676893, ILMN_1717207, ILMN_1755843, ILMN_2232177, ILMN_1787529, ILMN_1810420, ILMN_1651282	85	3777	12782	1.0749707984861936	1904-01-01 01:00:00	0.9383683449483479	99.88852281188817
Annotation Cluster 23	Enrichment Score: 0.7608484994533666
Category	Term	Count	%	PValue	Genes	List Total	Pop Hits	Pop Total	Fold Enrichment	Bonferroni	Benjamini	FDR
SP_PIR_KEYWORDS	calcium binding	4	3.7037037037037033	0.019327929420204143	ILMN_2232177, ILMN_1694548, ILMN_1801216, ILMN_1748915	107	103	19235	6.9812176753470645	0.9887675221927413	0.27431481838408733	22.136904893357933
SP_PIR_KEYWORDS	EF hand	3	2.7777777777777777	0.04329433073920031	ILMN_2232177, ILMN_1801216, ILMN_1748915	107	60	19235	8.988317757009344	0.9999620667608216	0.3576326255786598	43.30165439331892
SP_PIR_KEYWORDS	calcium	8	7.4074074074074066	0.15468047304267968	ILMN_2232177, ILMN_1694548, ILMN_1801216, ILMN_1796316, ILMN_1726327, ILMN_1705183, ILMN_1748915, ILMN_1717207	107	803	19235	1.7909474982833067	1904-01-01 01:00:00	0.6015695197291309	88.40215036651013
GOTERM_MF_FAT	GO:0005509~calcium ion binding	8	7.4074074074074066	0.24654689041265662	ILMN_2232177, ILMN_1694548, ILMN_1801216, ILMN_1796316, ILMN_1726327, ILMN_1705183, ILMN_1748915, ILMN_1717207	73	919	12983	1.54819860777796	1904-01-01 01:00:00	0.9719090318794534	97.55539528248323
UP_SEQ_FEATURE	domain:EF-hand 2	3	2.7777777777777777	0.26769904188273397	ILMN_2232177, ILMN_1801216, ILMN_1748915	107	182	19113	2.944387388312622	1904-01-01 01:00:00	0.9949913205292947	98.71989849525214
UP_SEQ_FEATURE	domain:EF-hand 1	3	2.7777777777777777	0.26769904188273397	ILMN_2232177, ILMN_1801216, ILMN_1748915	107	182	19113	2.944387388312622	1904-01-01 01:00:00	0.9949913205292947	98.71989849525214
INTERPRO	IPR018249:EF-HAND 2	3	2.7777777777777777	0.3800325991550745	ILMN_2232177, ILMN_1801216, ILMN_1748915	103	215	16659	2.256807405734929	1904-01-01 01:00:00	0.9998606865642403	99.80678775924422
INTERPRO	IPR018247:EF-HAND 1	3	2.7777777777777777	0.38439315653476563	ILMN_2232177, ILMN_1801216, ILMN_1748915	103	217	16659	2.2360073374793075	1904-01-01 01:00:00	0.9997771943102018	99.8238160578368
INTERPRO	IPR011992:EF-Hand type	3	2.7777777777777777	0.42513023193454313	ILMN_2232177, ILMN_1801216, ILMN_1748915	103	236	16659	2.0559897975974986	1904-01-01 01:00:00	0.9998761192322163	99.92800357319175
Annotation Cluster 24	Enrichment Score: 0.7479724967273343
Category	Term	Count	%	PValue	Genes	List Total	Pop Hits	Pop Total	Fold Enrichment	Bonferroni	Benjamini	FDR
GOTERM_BP_FAT	GO:0042981~regulation of apoptosis	11	10.185185185185185	0.04329803420300504	ILMN_2232177, ILMN_1796976, ILMN_2122103, ILMN_1674574, ILMN_1758658, ILMN_1796316, ILMN_1705183, ILMN_2060413, ILMN_2170595, ILMN_1730867, ILMN_1769229	92	804	13528	2.0117888816785636	1904-01-01 01:00:00	0.8503267364793281	50.05314034241412
GOTERM_BP_FAT	GO:0043067~regulation of programmed cell death	11	10.185185185185185	0.04579071694359653	ILMN_2232177, ILMN_1796976, ILMN_2122103, ILMN_1674574, ILMN_1758658, ILMN_1796316, ILMN_1705183, ILMN_2060413, ILMN_2170595, ILMN_1730867, ILMN_1769229	92	812	13528	1.9919683015635041	1904-01-01 01:00:00	0.8539491564418492	52.05556887044522
GOTERM_BP_FAT	GO:0010941~regulation of cell death	11	10.185185185185185	0.04675031875112343	ILMN_2232177, ILMN_1796976, ILMN_2122103, ILMN_1674574, ILMN_1758658, ILMN_1796316, ILMN_1705183, ILMN_2060413, ILMN_2170595, ILMN_1730867, ILMN_1769229	92	815	13528	1.9846359029074419	1904-01-01 01:00:00	0.8479000855289553	52.80620376899085
GOTERM_BP_FAT	GO:0006916~anti-apoptosis	4	3.7037037037037033	0.1614057663080839	ILMN_1674574, ILMN_1705183, ILMN_1730867, ILMN_1769229	92	206	13528	2.8552131701139722	1904-01-01 01:00:00	0.9539135280876777	93.67566002721635
GOTERM_BP_FAT	GO:0043065~positive regulation of apoptosis	6	5.555555555555555	0.16345868229987415	ILMN_1796976, ILMN_2122103, ILMN_1758658, ILMN_1796316, ILMN_2060413, ILMN_2170595	92	430	13528	2.0517694641051567	1904-01-01 01:00:00	0.9532693466222281	93.91416243927598
GOTERM_BP_FAT	GO:0043068~positive regulation of programmed cell death	6	5.555555555555555	0.1667501002867654	ILMN_1796976, ILMN_2122103, ILMN_1758658, ILMN_1796316, ILMN_2060413, ILMN_2170595	92	433	13528	2.0375539712822572	1904-01-01 01:00:00	0.953815376282112	94.279052128388
GOTERM_BP_FAT	GO:0010942~positive regulation of cell death	6	5.555555555555555	0.1689592322519802	ILMN_1796976, ILMN_2122103, ILMN_1758658, ILMN_1796316, ILMN_2060413, ILMN_2170595	92	435	13528	2.0281859070464767	1904-01-01 01:00:00	0.9533520073214294	94.51235912164013
KEGG_PATHWAY	hsa05200:Pathways in cancer	4	3.7037037037037033	0.25111690722607105	ILMN_2122103, ILMN_1758658, ILMN_1796316, ILMN_1777233	28	328	5085	2.2147212543554007	0.9999999305616374	0.9958897665399914	94.30929363322633
GOTERM_BP_FAT	GO:0006917~induction of apoptosis	4	3.7037037037037033	0.3651437612581776	ILMN_2122103, ILMN_1758658, ILMN_2060413, ILMN_2170595	92	320	13528	1.8380434782608694	1904-01-01 01:00:00	0.9919271129823641	99.91960441216135
GOTERM_BP_FAT	GO:0012502~induction of programmed cell death	4	3.7037037037037033	0.36698324104769753	ILMN_2122103, ILMN_1758658, ILMN_2060413, ILMN_2170595	92	321	13528	1.8323174861167546	1904-01-01 01:00:00	0.9917383616172236	99.92318112393926
GOTERM_BP_FAT	GO:0043066~negative regulation of apoptosis	4	3.7037037037037033	0.42703171313398036	ILMN_1674574, ILMN_1705183, ILMN_1730867, ILMN_1769229	92	354	13528	1.6615082289363792	1904-01-01 01:00:00	0.9947910196183103	99.98390809069576
GOTERM_BP_FAT	GO:0043069~negative regulation of programmed cell death	4	3.7037037037037033	0.43597985502665426	ILMN_1674574, ILMN_1705183, ILMN_1730867, ILMN_1769229	92	359	13528	1.6383674458035606	1904-01-01 01:00:00	0.9950082129205107	99.98742827971434
GOTERM_BP_FAT	GO:0060548~negative regulation of cell death	4	3.7037037037037033	0.43776360377570733	ILMN_1674574, ILMN_1705183, ILMN_1730867, ILMN_1769229	92	360	13528	1.633816425120773	1904-01-01 01:00:00	0.994629266514537	99.98803757136403
Annotation Cluster 25	Enrichment Score: 0.6927532304840721
Category	Term	Count	%	PValue	Genes	List Total	Pop Hits	Pop Total	Fold Enrichment	Bonferroni	Benjamini	FDR
GOTERM_BP_FAT	GO:0001817~regulation of cytokine production	6	5.555555555555555	0.007469665567496705	ILMN_1706635, ILMN_1766736, ILMN_1657892, ILMN_2060413, ILMN_1730867, ILMN_1731048	92	181	13528	4.874369445111698	0.9991563997787877	0.3968319418299	11.094063246806417
GOTERM_BP_FAT	GO:0006928~cell motion	8	7.4074074074074066	0.040761244688711736	ILMN_1706635, ILMN_1716815, ILMN_2122103, ILMN_1674574, ILMN_1801216, ILMN_2060413, ILMN_1740875, ILMN_1730867, ILMN_2371724	92	475	13528	2.4765217391304346	1904-01-01 01:00:00	0.8459850454529968	47.93508491025542
GOTERM_BP_FAT	GO:0051674~localization of cell	6	5.555555555555555	0.05596236587280789	ILMN_1706635, ILMN_1716815, ILMN_2122103, ILMN_1801216, ILMN_2060413, ILMN_1730867, ILMN_2371724	92	307	13528	2.8738139073785582	1904-01-01 01:00:00	0.8863429804121693	59.47328987363131
GOTERM_BP_FAT	GO:0048870~cell motility	6	5.555555555555555	0.05596236587280789	ILMN_1706635, ILMN_1716815, ILMN_2122103, ILMN_1801216, ILMN_2060413, ILMN_1730867, ILMN_2371724	92	307	13528	2.8738139073785582	1904-01-01 01:00:00	0.8863429804121693	59.47328987363131
GOTERM_BP_FAT	GO:0050900~leukocyte migration	3	2.7777777777777777	0.05627431233913189	ILMN_1706635, ILMN_2060413, ILMN_1730867	92	57	13528	7.739130434782608	1904-01-01 01:00:00	0.8779021009269302	59.68280994512264
GOTERM_BP_FAT	GO:0016477~cell migration	5	4.62962962962963	0.11533903905077743	ILMN_1706635, ILMN_1716815, ILMN_1801216, ILMN_2060413, ILMN_1730867, ILMN_2371724	92	276	13528	2.6638311279143037	1904-01-01 01:00:00	0.9191334970751718	85.3692170909115
GOTERM_BP_FAT	GO:0045860~positive regulation of protein kinase activity	4	3.7037037037037033	0.18967574389319392	ILMN_1706635, ILMN_2060413, ILMN_1730867, ILMN_1676893	92	223	13528	2.637551179567167	1904-01-01 01:00:00	0.9614114818254935	96.30649857181662
GOTERM_BP_FAT	GO:0033674~positive regulation of kinase activity	4	3.7037037037037033	0.20340104156915667	ILMN_1706635, ILMN_2060413, ILMN_1730867, ILMN_1676893	92	231	13528	2.546207415772633	1904-01-01 01:00:00	0.9686458300380074	97.17460148662175
GOTERM_BP_FAT	GO:0051347~positive regulation of transferase activity	4	3.7037037037037033	0.21911271760775686	ILMN_1706635, ILMN_2060413, ILMN_1730867, ILMN_1676893	92	240	13528	2.4507246376811596	1904-01-01 01:00:00	0.9724543932221767	97.93274271971991
GOTERM_BP_FAT	GO:0045321~leukocyte activation	4	3.7037037037037033	0.2226390574205125	ILMN_2389844, ILMN_2060413, ILMN_1730867, ILMN_1731048	92	242	13528	2.4304707150556952	1904-01-01 01:00:00	0.9727370154738968	98.07439926255603
GOTERM_BP_FAT	GO:0032101~regulation of response to external stimulus	3	2.7777777777777777	0.29002891988566537	ILMN_1706635, ILMN_2060413, ILMN_1730867	92	159	13528	2.774405250205086	1904-01-01 01:00:00	0.9841645454347382	99.53557852435712
GOTERM_BP_FAT	GO:0001775~cell activation	4	3.7037037037037033	0.3042458618978063	ILMN_2389844, ILMN_2060413, ILMN_1730867, ILMN_1731048	92	287	13528	2.0493864565974853	1904-01-01 01:00:00	0.9854142320252954	99.66183105787974
GOTERM_BP_FAT	GO:0045859~regulation of protein kinase activity	4	3.7037037037037033	0.4108102999636221	ILMN_1706635, ILMN_2060413, ILMN_1730867, ILMN_1676893	92	345	13528	1.7048519218651543	1904-01-01 01:00:00	0.9938772358642897	99.97506755854475
GOTERM_BP_FAT	GO:0043549~regulation of kinase activity	4	3.7037037037037033	0.4324063971784187	ILMN_1706635, ILMN_2060413, ILMN_1730867, ILMN_1676893	92	357	13528	1.6475459749117036	1904-01-01 01:00:00	0.9949753837840651	99.98611924824922
GOTERM_BP_FAT	GO:0051338~regulation of transferase activity	4	3.7037037037037033	0.4590035617315832	ILMN_1706635, ILMN_2060413, ILMN_1730867, ILMN_1676893	92	372	13528	1.5811126694717157	1904-01-01 01:00:00	0.9955728284886584	99.99346090626264
GOTERM_BP_FAT	GO:0043085~positive regulation of catalytic activity	5	4.62962962962963	0.46536336066637	ILMN_1706635, ILMN_1796976, ILMN_2060413, ILMN_1730867, ILMN_1676893	92	520	13528	1.4138795986622075	1904-01-01 01:00:00	0.9958021031877817	99.99456785573815
GOTERM_BP_FAT	GO:0010604~positive regulation of macromolecule metabolic process	7	6.481481481481481	0.5204312273061695	ILMN_1706635, ILMN_2122103, ILMN_1657892, ILMN_1711786, ILMN_2060413, ILMN_1730867, ILMN_1731048	92	857	13528	1.2010552483384913	1904-01-01 01:00:00	0.998068943378108	99.99901240043991
GOTERM_BP_FAT	GO:0044093~positive regulation of molecular function	5	4.62962962962963	0.5598519551017522	ILMN_1706635, ILMN_1796976, ILMN_2060413, ILMN_1730867, ILMN_1676893	92	586	13528	1.254637186526191	1904-01-01 01:00:00	0.9988812120806216	99.99974276377522
GOTERM_BP_FAT	GO:0042325~regulation of phosphorylation	4	3.7037037037037033	0.6113607263483065	ILMN_1706635, ILMN_2060413, ILMN_1730867, ILMN_1676893	92	466	13528	1.262175779063258	1904-01-01 01:00:00	0.9994096621967784	99.99996347428912
GOTERM_BP_FAT	GO:0019220~regulation of phosphate metabolic process	4	3.7037037037037033	0.638542232361279	ILMN_1706635, ILMN_2060413, ILMN_1730867, ILMN_1676893	92	485	13528	1.2127297176154193	1904-01-01 01:00:00	0.9996194779528629	99.99998828520617
GOTERM_BP_FAT	GO:0051174~regulation of phosphorus metabolic process	4	3.7037037037037033	0.638542232361279	ILMN_1706635, ILMN_2060413, ILMN_1730867, ILMN_1676893	92	485	13528	1.2127297176154193	1904-01-01 01:00:00	0.9996194779528629	99.99998828520617
Annotation Cluster 26	Enrichment Score: 0.6838622789691668
Category	Term	Count	%	PValue	Genes	List Total	Pop Hits	Pop Total	Fold Enrichment	Bonferroni	Benjamini	FDR
GOTERM_CC_FAT	GO:0030141~secretory granule	4	3.7037037037037033	0.11498964358860282	ILMN_2232177, ILMN_1688580, ILMN_1811387, ILMN_1730867	85	180	12782	3.3416993464052287	0.9999999980068964	0.8651183137400763	77.26439067566908
GOTERM_CC_FAT	GO:0031410~cytoplasmic vesicle	8	7.4074074074074066	0.12868044649506846	ILMN_2232177, ILMN_1688580, ILMN_1811387, ILMN_1663422, ILMN_1810420, ILMN_1730867, ILMN_1766657, ILMN_1731048	85	642	12782	1.8738501007879786	0.9999999998454377	0.871737318090916	81.18067068825157
GOTERM_CC_FAT	GO:0031982~vesicle	8	7.4074074074074066	0.150655236692662	ILMN_2232177, ILMN_1688580, ILMN_1811387, ILMN_1663422, ILMN_1810420, ILMN_1730867, ILMN_1766657, ILMN_1731048	85	670	12782	1.7955399473222124	0.999999999997657	0.892646835565742	86.19338294602929
GOTERM_CC_FAT	GO:0016023~cytoplasmic membrane-bounded vesicle	6	5.555555555555555	0.2943756102049415	ILMN_2232177, ILMN_1688580, ILMN_1811387, ILMN_1663422, ILMN_1730867, ILMN_1766657	85	550	12782	1.6404705882352941	1904-01-01 01:00:00	0.8891211383031119	98.54174220643067
GOTERM_CC_FAT	GO:0031988~membrane-bounded vesicle	6	5.555555555555555	0.31768252589243234	ILMN_2232177, ILMN_1688580, ILMN_1811387, ILMN_1663422, ILMN_1730867, ILMN_1766657	85	568	12782	1.588483844241922	1904-01-01 01:00:00	0.9019106932175441	99.02959228264301
SP_PIR_KEYWORDS	cytoplasmic vesicle	3	2.7777777777777777	0.3782471419811789	ILMN_1663422, ILMN_1810420, ILMN_1731048	107	238	19235	2.2659624597502552	1904-01-01 01:00:00	0.8827111572593254	99.77400758072693
Annotation Cluster 27	Enrichment Score: 0.6533047288055601
Category	Term	Count	%	PValue	Genes	List Total	Pop Hits	Pop Total	Fold Enrichment	Bonferroni	Benjamini	FDR
SP_PIR_KEYWORDS	microsome	3	2.7777777777777777	0.11595092372280544	ILMN_1733998, ILMN_2384181, ILMN_1684585, ILMN_1736190	107	106	19235	5.0877270322694415	0.9999999999995107	0.5351791800306744	79.40296208772601
GOTERM_CC_FAT	GO:0005626~insoluble fraction	9	8.333333333333332	0.18518151169004876	ILMN_1733998, ILMN_1716815, ILMN_1695157, ILMN_1723035, ILMN_1715068, ILMN_2060413, ILMN_2384181, ILMN_1748915, ILMN_1684585, ILMN_1736190, ILMN_2371724	85	839	12782	1.6130968239500807	0.9999999999999974	0.8934388506971542	91.65276979272772
GOTERM_CC_FAT	GO:0005792~microsome	4	3.7037037037037033	0.20425509875924514	ILMN_1733998, ILMN_1715068, ILMN_2384181, ILMN_1684585, ILMN_1736190	85	237	12782	2.537999503598908	1904-01-01 01:00:00	0.8608376422341604	93.73668556704952
GOTERM_CC_FAT	GO:0042598~vesicular fraction	4	3.7037037037037033	0.2161863713133999	ILMN_1733998, ILMN_1715068, ILMN_2384181, ILMN_1684585, ILMN_1736190	85	244	12782	2.465188042430087	1904-01-01 01:00:00	0.864310873499164	94.78509719071812
GOTERM_CC_FAT	GO:0000267~cell fraction	10	9.25925925925926	0.28049275688084285	ILMN_1733998, ILMN_1716815, ILMN_1695157, ILMN_2113126, ILMN_1723035, ILMN_1715068, ILMN_2060413, ILMN_2384181, ILMN_1748915, ILMN_1684585, ILMN_1736190, ILMN_2371724	85	1083	12782	1.3885177339633914	1904-01-01 01:00:00	0.9043690202503136	98.15312386023086
GOTERM_CC_FAT	GO:0005624~membrane fraction	8	7.4074074074074066	0.2814633584604278	ILMN_1733998, ILMN_1716815, ILMN_1695157, ILMN_1723035, ILMN_1715068, ILMN_2060413, ILMN_2384181, ILMN_1684585, ILMN_1736190, ILMN_2371724	85	809	12782	1.4870355558787174	1904-01-01 01:00:00	0.8955117108625896	98.18310839967722
SP_PIR_KEYWORDS	endoplasmic reticulum	6	5.555555555555555	0.3569852939035947	ILMN_1733998, ILMN_1797875, ILMN_2202915, ILMN_2384056, ILMN_2384181, ILMN_1684585, ILMN_1736190	107	713	19235	1.5127603518108297	1904-01-01 01:00:00	0.8741618241903668	99.65221414947169
Annotation Cluster 28	Enrichment Score: 0.6396455888728741
Category	Term	Count	%	PValue	Genes	List Total	Pop Hits	Pop Total	Fold Enrichment	Bonferroni	Benjamini	FDR
GOTERM_BP_FAT	GO:0043933~macromolecular complex subunit organization	9	8.333333333333332	0.10460544958748108	ILMN_1797875, ILMN_1758658, ILMN_1705183, ILMN_1711786, ILMN_1690999, ILMN_1777233, ILMN_1766657, ILMN_1695414, ILMN_2373010	92	710	13528	1.863931414574403	1904-01-01 01:00:00	0.9165420780318964	82.32286249777779
GOTERM_BP_FAT	GO:0006461~protein complex assembly	6	5.555555555555555	0.25268203078636375	ILMN_1797875, ILMN_1758658, ILMN_1690999, ILMN_1777233, ILMN_1766657, ILMN_2373010	92	505	13528	1.7470512268618166	1904-01-01 01:00:00	0.9803152319218658	98.96222109827025
GOTERM_BP_FAT	GO:0070271~protein complex biogenesis	6	5.555555555555555	0.25268203078636375	ILMN_1797875, ILMN_1758658, ILMN_1690999, ILMN_1777233, ILMN_1766657, ILMN_2373010	92	505	13528	1.7470512268618166	1904-01-01 01:00:00	0.9803152319218658	98.96222109827025
GOTERM_BP_FAT	GO:0065003~macromolecular complex assembly	7	6.481481481481481	0.28984972767129547	ILMN_1797875, ILMN_1758658, ILMN_1690999, ILMN_1777233, ILMN_1766657, ILMN_1695414, ILMN_2373010	92	665	13528	1.5478260869565217	1904-01-01 01:00:00	0.9849480498090261	99.53373672409307
GOTERM_BP_FAT	GO:0051259~protein oligomerization	3	2.7777777777777777	0.32726241532844785	ILMN_1797875, ILMN_1758658, ILMN_1766657	92	174	13528	2.535232383808096	1904-01-01 01:00:00	0.9883771271467807	99.80047648171798
Annotation Cluster 29	Enrichment Score: 0.537192539042406
Category	Term	Count	%	PValue	Genes	List Total	Pop Hits	Pop Total	Fold Enrichment	Bonferroni	Benjamini	FDR
UP_SEQ_FEATURE	domain:Ig-like C2-type 1	4	3.7037037037037033	0.08901288321545762	ILMN_1806056, ILMN_1716815, ILMN_1712522, ILMN_1721762, ILMN_2371724	107	190	19113	3.760550909985243	1904-01-01 01:00:00	0.9579838749443585	72.85767493337583
UP_SEQ_FEATURE	domain:Ig-like C2-type 2	4	3.7037037037037033	0.09008528933881556	ILMN_1806056, ILMN_1716815, ILMN_1712522, ILMN_1721762, ILMN_2371724	107	191	19113	3.7408621617654254	1904-01-01 01:00:00	0.9483283523173472	73.30122259128306
UP_SEQ_FEATURE	domain:Ig-like V-type	3	2.7777777777777777	0.15087835795529136	ILMN_1806056, ILMN_1716815, ILMN_1712522, ILMN_2371724	107	124	19113	4.321600844136268	1904-01-01 01:00:00	0.9754537795870797	89.85123055947506
INTERPRO	IPR003599:Immunoglobulin subtype	4	3.7037037037037033	0.3289268200027393	ILMN_1806056, ILMN_1716815, ILMN_1712522, ILMN_1721762, ILMN_2371724	103	330	16659	1.9604589585172107	1904-01-01 01:00:00	0.9999195603923966	99.45588140549717
INTERPRO	IPR013151:Immunoglobulin	3	2.7777777777777777	0.3513993153989686	ILMN_1806056, ILMN_1716815, ILMN_1712522, ILMN_2371724	103	202	16659	2.4020474863020285	1904-01-01 01:00:00	0.9999156321349525	99.65139008150317
SMART	SM00409:IG	4	3.7037037037037033	0.3531507310412534	ILMN_1806056, ILMN_1716815, ILMN_1712522, ILMN_1721762, ILMN_2371724	59	330	9079	1.8652285567539804	0.9999999999971226	0.9880739095559833	98.74896563515276
INTERPRO	IPR013106:Immunoglobulin V-set	3	2.7777777777777777	0.4522022563831288	ILMN_1806056, ILMN_1716815, ILMN_1712522, ILMN_2371724	103	249	16659	1.9486489647912038	1904-01-01 01:00:00	0.9998323071428914	99.96167504421396
SP_PIR_KEYWORDS	Immunoglobulin domain	4	3.7037037037037033	0.4813088658019954	ILMN_1806056, ILMN_1716815, ILMN_1712522, ILMN_1721762, ILMN_2371724	107	470	19235	1.5299264267249948	1904-01-01 01:00:00	0.9389447839510433	99.97786843835215
INTERPRO	IPR007110:Immunoglobulin-like	4	3.7037037037037033	0.5960477372342784	ILMN_1806056, ILMN_1716815, ILMN_1712522, ILMN_1721762, ILMN_2371724	103	501	16659	1.2913202720772048	1904-01-01 01:00:00	0.9999958985496301	99.99928500228526
INTERPRO	IPR013783:Immunoglobulin-like fold	4	3.7037037037037033	0.6628923042745696	ILMN_1806056, ILMN_1716815, ILMN_1712522, ILMN_1721762, ILMN_2371724	103	553	16659	1.1698941343773592	1904-01-01 01:00:00	0.999998576601993	99.9999327918685
Annotation Cluster 30	Enrichment Score: 0.5213695211971797
Category	Term	Count	%	PValue	Genes	List Total	Pop Hits	Pop Total	Fold Enrichment	Bonferroni	Benjamini	FDR
SP_PIR_KEYWORDS	membrane	41	37.96296296296296	0.1482722562591553	ILMN_1806056, ILMN_1716815, ILMN_2202915, ILMN_1657892, ILMN_2186319, ILMN_1715068, ILMN_1712522, ILMN_1736190, ILMN_2373010, ILMN_1682993, ILMN_1717809, ILMN_1797875, ILMN_1766736, ILMN_1695530, ILMN_1723035, ILMN_2060413, ILMN_2384181, ILMN_1801246, ILMN_2370336, ILMN_1740875, ILMN_1685824, ILMN_1721762, ILMN_1783956, ILMN_2371724, ILMN_1727738, ILMN_1756937, ILMN_1674574, ILMN_1665877, ILMN_16…	107	6256	19235	1.1781362788918899	0.9999999999999999	0.5935525025162587	87.22305376769384
UP_SEQ_FEATURE	topological domain:Cytoplasmic	23	21.296296296296298	0.2340300464637749	ILMN_1716815, ILMN_1657892, ILMN_2186319, ILMN_1715068, ILMN_1797875, ILMN_1695530, ILMN_1723035, ILMN_2370336, ILMN_1740875, ILMN_1685824, ILMN_1721762, ILMN_1783956, ILMN_2371724, ILMN_1756937, ILMN_2384056, ILMN_2253732, ILMN_1785345, ILMN_1766657, ILMN_1684585, ILMN_1676893, ILMN_1731048, ILMN_1755843, ILMN_1787529, ILMN_1810420, ILMN_1651282	107	3374	19113	1.217665047172163	1904-01-01 01:00:00	0.9928771470810968	97.59937206592585
GOTERM_CC_FAT	GO:0031224~intrinsic to membrane	40	37.03703703703704	0.2925208427466443	ILMN_1806056, ILMN_1716815, ILMN_2202915, ILMN_1657892, ILMN_2186319, ILMN_1715068, ILMN_1712522, ILMN_1736190, ILMN_2373010, ILMN_1682993, ILMN_1717809, ILMN_1797875, ILMN_1766736, ILMN_1695530, ILMN_1723035, ILMN_2060413, ILMN_2384181, ILMN_1801246, ILMN_2370336, ILMN_1740875, ILMN_1685824, ILMN_1721762, ILMN_1783956, ILMN_2371724, ILMN_1727738, ILMN_1756937, ILMN_1674574, ILMN_1665877, ILMN_16…	85	5485	12782	1.0966378894310687	1904-01-01 01:00:00	0.896694952245446	98.49457711333163
UP_SEQ_FEATURE	transmembrane region	31	28.703703703703702	0.302346610997797	ILMN_1716815, ILMN_2202915, ILMN_1657892, ILMN_2186319, ILMN_1715068, ILMN_1736190, ILMN_1682993, ILMN_2373010, ILMN_1717809, ILMN_1797875, ILMN_1695530, ILMN_1723035, ILMN_1801246, ILMN_2370336, ILMN_1740875, ILMN_1685824, ILMN_1721762, ILMN_1783956, ILMN_2371724, ILMN_1756937, ILMN_1665877, ILMN_2384056, ILMN_2253732, ILMN_1766657, ILMN_1785345, ILMN_1731048, ILMN_1684585, ILMN_1676893, ILMN_17…	107	4911	19113	1.127552680707243	1904-01-01 01:00:00	0.9964815920686269	99.35017975277063
SP_PIR_KEYWORDS	transmembrane	31	28.703703703703702	0.3157520625303861	ILMN_1716815, ILMN_2202915, ILMN_1657892, ILMN_2186319, ILMN_1715068, ILMN_1736190, ILMN_1682993, ILMN_2373010, ILMN_1717809, ILMN_1797875, ILMN_1695530, ILMN_1723035, ILMN_1801246, ILMN_2370336, ILMN_1740875, ILMN_1685824, ILMN_1721762, ILMN_1783956, ILMN_2371724, ILMN_1756937, ILMN_1665877, ILMN_2384056, ILMN_2253732, ILMN_1766657, ILMN_1785345, ILMN_1731048, ILMN_1684585, ILMN_1676893, ILMN_17…	107	4973	19235	1.1206026562127074	1904-01-01 01:00:00	0.8438298728144616	99.22844266422113
UP_SEQ_FEATURE	topological domain:Extracellular	17	15.74074074074074	0.44048048487795555	ILMN_1716815, ILMN_1657892, ILMN_2384056, ILMN_2186319, ILMN_1715068, ILMN_1785345, ILMN_1731048, ILMN_1755843, ILMN_1695530, ILMN_1787529, ILMN_1723035, ILMN_2370336, ILMN_1810420, ILMN_1740875, ILMN_1721762, ILMN_1783956, ILMN_1651282, ILMN_2371724	107	2719	19113	1.1168241485152939	1904-01-01 01:00:00	0.9998454005124392	99.97032596143525
GOTERM_CC_FAT	GO:0016021~integral to membrane	36	33.33333333333333	0.524985184418965	ILMN_1806056, ILMN_1716815, ILMN_2202915, ILMN_1657892, ILMN_2186319, ILMN_1715068, ILMN_1712522, ILMN_1736190, ILMN_2373010, ILMN_1682993, ILMN_1717809, ILMN_1797875, ILMN_1766736, ILMN_1695530, ILMN_1723035, ILMN_2384181, ILMN_1801246, ILMN_2370336, ILMN_1740875, ILMN_1685824, ILMN_1721762, ILMN_1783956, ILMN_2371724, ILMN_1756937, ILMN_1674574, ILMN_1665877, ILMN_2384056, ILMN_2253732, ILMN_17…	85	5297	12782	1.0220035758309365	1904-01-01 01:00:00	0.9597527562281682	99.9879824146605
Annotation Cluster 31	Enrichment Score: 0.5179467698270273
Category	Term	Count	%	PValue	Genes	List Total	Pop Hits	Pop Total	Fold Enrichment	Bonferroni	Benjamini	FDR
SP_PIR_KEYWORDS	metal-binding	22	20.37037037037037	0.1344070744141913	ILMN_2100437, ILMN_1695157, ILMN_1665877, ILMN_1796316, ILMN_2389844, ILMN_1705183, ILMN_2183216, ILMN_1748915, ILMN_1736190, ILMN_1676893, ILMN_1717207, ILMN_1717809, ILMN_1671281, ILMN_2344047, ILMN_1665300, ILMN_1726327, ILMN_1812281, ILMN_2127842, ILMN_2170595, ILMN_1685824, ILMN_1677920, ILMN_1667796, ILMN_1783956	107	2972	19235	1.3307065319933082	0.9999999999999962	0.5639324544582938	84.28423846861732
GOTERM_MF_FAT	GO:0046872~metal ion binding	28	25.925925925925924	0.18383299672193557	ILMN_1796976, ILMN_1694548, ILMN_2183216, ILMN_1748915, ILMN_1736190, ILMN_1717809, ILMN_1671281, ILMN_2344047, ILMN_1768469, ILMN_1665300, ILMN_2127842, ILMN_2170595, ILMN_1685824, ILMN_1677920, ILMN_1667796, ILMN_1783956, ILMN_2100437, ILMN_1695157, ILMN_1665877, ILMN_2389844, ILMN_1796316, ILMN_1705183, ILMN_1684585, ILMN_1676893, ILMN_1717207, ILMN_2232177, ILMN_1801216, ILMN_1726327, ILMN_18…	73	4140	12983	1.2028456091588908	1904-01-01 01:00:00	0.9654187864392063	93.02692754114011
GOTERM_MF_FAT	GO:0043169~cation binding	28	25.925925925925924	0.1989995724607005	ILMN_1796976, ILMN_1694548, ILMN_2183216, ILMN_1748915, ILMN_1736190, ILMN_1717809, ILMN_1671281, ILMN_2344047, ILMN_1768469, ILMN_1665300, ILMN_2127842, ILMN_2170595, ILMN_1685824, ILMN_1677920, ILMN_1667796, ILMN_1783956, ILMN_2100437, ILMN_1695157, ILMN_1665877, ILMN_2389844, ILMN_1796316, ILMN_1705183, ILMN_1684585, ILMN_1676893, ILMN_1717207, ILMN_2232177, ILMN_1801216, ILMN_1726327, ILMN_18…	73	4179	12983	1.1916202014639408	1904-01-01 01:00:00	0.9685366762209232	94.547113207897
GOTERM_MF_FAT	GO:0043167~ion binding	28	25.925925925925924	0.22449116710237993	ILMN_1796976, ILMN_1694548, ILMN_2183216, ILMN_1748915, ILMN_1736190, ILMN_1717809, ILMN_1671281, ILMN_2344047, ILMN_1768469, ILMN_1665300, ILMN_2127842, ILMN_2170595, ILMN_1685824, ILMN_1677920, ILMN_1667796, ILMN_1783956, ILMN_2100437, ILMN_1695157, ILMN_1665877, ILMN_2389844, ILMN_1796316, ILMN_1705183, ILMN_1684585, ILMN_1676893, ILMN_1717207, ILMN_2232177, ILMN_1801216, ILMN_1726327, ILMN_18…	73	4241	12983	1.1741996750572525	1904-01-01 01:00:00	0.9655630705882623	96.43151725899563
GOTERM_MF_FAT	GO:0046914~transition metal ion binding	19	17.59259259259259	0.2712553107304406	ILMN_2100437, ILMN_1665877, ILMN_1695157, ILMN_1796316, ILMN_2389844, ILMN_1705183, ILMN_1748915, ILMN_1736190, ILMN_1717207, ILMN_1717809, ILMN_1671281, ILMN_1768469, ILMN_2344047, ILMN_1665300, ILMN_1812281, ILMN_2127842, ILMN_2170595, ILMN_1685824, ILMN_1667796, ILMN_1677920	73	2785	12983	1.2133346449915152	1904-01-01 01:00:00	0.9778864604889997	98.42106162297495
SP_PIR_KEYWORDS	zinc	10	9.25925925925926	0.865209450302572	ILMN_1717809, ILMN_1671281, ILMN_1665877, ILMN_1695157, ILMN_2344047, ILMN_1665300, ILMN_1796316, ILMN_2389844, ILMN_1748915, ILMN_1717207	107	2189	19235	0.8212259257203605	1904-01-01 01:00:00	0.9986186313257114	99.99999999930517
GOTERM_MF_FAT	GO:0008270~zinc ion binding	10	9.25925925925926	0.9140629608157491	ILMN_1717809, ILMN_1671281, ILMN_1665877, ILMN_1695157, ILMN_2344047, ILMN_1665300, ILMN_1796316, ILMN_2389844, ILMN_1748915, ILMN_1717207	73	2311	12983	0.769577304493696	1904-01-01 01:00:00	0.9999999950696637	99.99999999999893
Annotation Cluster 32	Enrichment Score: 0.5156144619860611
Category	Term	Count	%	PValue	Genes	List Total	Pop Hits	Pop Total	Fold Enrichment	Bonferroni	Benjamini	FDR
GOTERM_CC_FAT	GO:0031301~integral to organelle membrane	3	2.7777777777777777	0.1936232199888982	ILMN_1733998, ILMN_1756937, ILMN_2253732, ILMN_2384181, ILMN_2373010	85	123	12782	3.667718794835007	0.9999999999999996	0.8592470658394308	92.64302797314843
GOTERM_CC_FAT	GO:0031300~intrinsic to organelle membrane	3	2.7777777777777777	0.24918190674868815	ILMN_1733998, ILMN_1756937, ILMN_2253732, ILMN_2384181, ILMN_2373010	85	146	12782	3.089927477840451	1904-01-01 01:00:00	0.8819222727696511	96.90429450562995
GOTERM_CC_FAT	GO:0031090~organelle membrane	8	7.4074074074074066	0.5884135580517269	ILMN_1733998, ILMN_1797875, ILMN_2178618, ILMN_1756937, ILMN_1657892, ILMN_2253732, ILMN_2384181, ILMN_1684585, ILMN_1736190, ILMN_2373010	85	1096	12782	1.097638471446973	1904-01-01 01:00:00	0.9760801016203505	99.99788634636458
Annotation Cluster 33	Enrichment Score: 0.49932395826502507
Category	Term	Count	%	PValue	Genes	List Total	Pop Hits	Pop Total	Fold Enrichment	Bonferroni	Benjamini	FDR
UP_SEQ_FEATURE	domain:Leucine-zipper	5	4.62962962962963	0.003289074653127687	ILMN_1668822, ILMN_1779095, ILMN_1711894, ILMN_1711786, ILMN_1777233	107	110	19113	8.119371282922684	0.7392398302534646	0.28540443950771155	4.503847327396615
SP_PIR_KEYWORDS	activator	8	7.4074074074074066	0.024959198368531107	ILMN_1755741, ILMN_1779095, ILMN_2344047, ILMN_2389844, ILMN_1711894, ILMN_1711786, ILMN_1690999, ILMN_1777233	107	520	19235	2.7656362329259525	0.9970129560841509	0.2896296921504161	27.67847458030056
GOTERM_MF_FAT	GO:0016563~transcription activator activity	6	5.555555555555555	0.07697034584643396	ILMN_1779095, ILMN_2344047, ILMN_2389844, ILMN_1711894, ILMN_1711786, ILMN_1690999	73	410	12983	2.602672903441363	0.9999999993944524	0.8547843315271741	65.00728505100327
GOTERM_MF_FAT	GO:0030528~transcription regulator activity	12	11.11111111111111	0.21233113247021285	ILMN_1755741, ILMN_1668822, ILMN_1779095, ILMN_2122103, ILMN_2087646, ILMN_2344047, ILMN_2389844, ILMN_1711894, ILMN_1711786, ILMN_2183216, ILMN_1690999, ILMN_1777233	73	1512	12983	1.4115025005435964	1904-01-01 01:00:00	0.9641683240917244	95.62410498530436
GOTERM_CC_FAT	GO:0031981~nuclear lumen	13	12.037037037037036	0.2406572802166209	ILMN_1755741, ILMN_2087646, ILMN_1726720, ILMN_1711786, ILMN_2183216, ILMN_1748915, ILMN_2232177, ILMN_1779095, ILMN_1671281, ILMN_2212156, ILMN_1711894, ILMN_1690999, ILMN_1777233	85	1450	12782	1.3482028397565924	1904-01-01 01:00:00	0.8835132807370849	96.45012002370919
GOTERM_CC_FAT	GO:0070013~intracellular organelle lumen	14	12.962962962962962	0.3856185935816078	ILMN_1755741, ILMN_2202915, ILMN_2087646, ILMN_1726720, ILMN_1711786, ILMN_2183216, ILMN_1748915, ILMN_2232177, ILMN_1779095, ILMN_1671281, ILMN_2212156, ILMN_1711894, ILMN_1690999, ILMN_1777233	85	1779	12782	1.1834011176139934	1904-01-01 01:00:00	0.942343069712752	99.72795339253547
GOTERM_CC_FAT	GO:0043233~organelle lumen	14	12.962962962962962	0.41886510001752175	ILMN_1755741, ILMN_2202915, ILMN_2087646, ILMN_1726720, ILMN_1711786, ILMN_2183216, ILMN_1748915, ILMN_2232177, ILMN_1779095, ILMN_1671281, ILMN_2212156, ILMN_1711894, ILMN_1690999, ILMN_1777233	85	1820	12782	1.1567420814479636	1904-01-01 01:00:00	0.9380673863437562	99.8614295288763
GOTERM_MF_FAT	GO:0043565~sequence-specific DNA binding	5	4.62962962962963	0.43635811463747787	ILMN_1668822, ILMN_1779095, ILMN_2122103, ILMN_2087646, ILMN_1711786	73	607	12983	1.4649861208277855	1904-01-01 01:00:00	0.9971016648711395	99.94559288309105
GOTERM_CC_FAT	GO:0031974~membrane-enclosed lumen	14	12.962962962962962	0.44819768387503495	ILMN_1755741, ILMN_2202915, ILMN_2087646, ILMN_1726720, ILMN_1711786, ILMN_2183216, ILMN_1748915, ILMN_2232177, ILMN_1779095, ILMN_1671281, ILMN_2212156, ILMN_1711894, ILMN_1690999, ILMN_1777233	85	1856	12782	1.1343052738336714	1904-01-01 01:00:00	0.9383303694890993	99.92605311817597
SP_PIR_KEYWORDS	dna-binding	12	11.11111111111111	0.455595047549752	ILMN_1755741, ILMN_1668822, ILMN_1765994, ILMN_1779095, ILMN_2122103, ILMN_2087646, ILMN_2344047, ILMN_2389844, ILMN_1726720, ILMN_1711894, ILMN_1711786, ILMN_1777233	107	1868	19235	1.154815985911265	1904-01-01 01:00:00	0.9285501330777107	99.95884613720834
GOTERM_MF_FAT	GO:0003700~transcription factor activity	7	6.481481481481481	0.4579703951578702	ILMN_1755741, ILMN_1668822, ILMN_1779095, ILMN_2122103, ILMN_2087646, ILMN_1711786, ILMN_1777233	73	975	12983	1.2768668774148226	1904-01-01 01:00:00	0.9969610906075788	99.9674129668154
GOTERM_CC_FAT	GO:0005730~nucleolus	6	5.555555555555555	0.4877719360212081	ILMN_2232177, ILMN_1779095, ILMN_2087646, ILMN_1726720, ILMN_1711786, ILMN_1748915	85	698	12782	1.2926344176639137	1904-01-01 01:00:00	0.9525272668327271	99.9700075220503
GOTERM_MF_FAT	GO:0003677~DNA binding	14	12.962962962962962	0.5393834770241008	ILMN_1755741, ILMN_2087646, ILMN_1726720, ILMN_2389844, ILMN_1657892, ILMN_1711786, ILMN_1668822, ILMN_1779095, ILMN_1765994, ILMN_2122103, ILMN_2344047, ILMN_1711894, ILMN_1777233, ILMN_1692072	73	2331	12983	1.0681640544654243	1904-01-01 01:00:00	0.9991612748136537	99.99614179720446
SP_PIR_KEYWORDS	transcription regulation	12	11.11111111111111	0.5676886933200249	ILMN_1755741, ILMN_1668822, ILMN_1779095, ILMN_2122103, ILMN_2087646, ILMN_2344047, ILMN_2389844, ILMN_1711894, ILMN_1711786, ILMN_1690999, ILMN_1777233, ILMN_1695414	107	2026	19235	1.0647562989547101	1904-01-01 01:00:00	0.9619614449380477	99.99785829218864
SP_PIR_KEYWORDS	Transcription	12	11.11111111111111	0.5980956756097235	ILMN_1755741, ILMN_1668822, ILMN_1779095, ILMN_2122103, ILMN_2087646, ILMN_2344047, ILMN_2389844, ILMN_1711894, ILMN_1711786, ILMN_1690999, ILMN_1777233, ILMN_1695414	107	2071	19235	1.0416205995568533	1904-01-01 01:00:00	0.9696282182814614	99.99915921026738
GOTERM_BP_FAT	GO:0006350~transcription	12	11.11111111111111	0.8556310328665636	ILMN_1755741, ILMN_1668822, ILMN_1779095, ILMN_2122103, ILMN_2087646, ILMN_2344047, ILMN_2389844, ILMN_1711894, ILMN_1711786, ILMN_1690999, ILMN_1777233, ILMN_1695414	92	2101	13528	0.8398485193386173	1904-01-01 01:00:00	0.999998801380203	99.99999999999343
GOTERM_BP_FAT	GO:0006355~regulation of transcription, DNA-dependent	10	9.25925925925926	0.859117241293736	ILMN_1668822, ILMN_1779095, ILMN_2122103, ILMN_2087646, ILMN_2344047, ILMN_2389844, ILMN_1711894, ILMN_1711786, ILMN_1690999, ILMN_1777233	92	1773	13528	0.8293484391476004	1904-01-01 01:00:00	0.9999988823400542	99.99999999999552
GOTERM_BP_FAT	GO:0051252~regulation of RNA metabolic process	10	9.25925925925926	0.8762515931418323	ILMN_1668822, ILMN_1779095, ILMN_2122103, ILMN_2087646, ILMN_2344047, ILMN_2389844, ILMN_1711894, ILMN_1711786, ILMN_1690999, ILMN_1777233	92	1813	13528	0.811050624715221	1904-01-01 01:00:00	0.9999994974753865	99.99999999999942
SP_PIR_KEYWORDS	nucleus	20	18.51851851851852	0.8860231044357327	ILMN_1755741, ILMN_2201966, ILMN_2087646, ILMN_1726720, ILMN_2389844, ILMN_1711786, ILMN_2183216, ILMN_1695414, ILMN_1668822, ILMN_1797875, ILMN_1779095, ILMN_2122103, ILMN_2362293, ILMN_2212156, ILMN_2344047, ILMN_1801216, ILMN_1711894, ILMN_2170595, ILMN_1690999, ILMN_1777233	107	4283	19235	0.8394413034797428	1904-01-01 01:00:00	0.999029369927925	99.99999999991908
GOTERM_BP_FAT	GO:0045449~regulation of transcription	13	12.037037037037036	0.9508477030077527	ILMN_1755741, ILMN_2087646, ILMN_2389844, ILMN_1711786, ILMN_1695414, ILMN_1668822, ILMN_1779095, ILMN_2122103, ILMN_2344047, ILMN_1711894, ILMN_1690999, ILMN_1777233, ILMN_1692072	92	2601	13528	0.7349347241027698	1904-01-01 01:00:00	0.9999999960427177	1904-01-05 04:00:00
Annotation Cluster 34	Enrichment Score: 0.4620922069329932
Category	Term	Count	%	PValue	Genes	List Total	Pop Hits	Pop Total	Fold Enrichment	Bonferroni	Benjamini	FDR
GOTERM_BP_FAT	GO:0010033~response to organic substance	8	7.4074074074074066	0.21109745056689566	ILMN_1811387, ILMN_1788961, ILMN_1695157, ILMN_1715068, ILMN_2060413, ILMN_1675190, ILMN_1684585, ILMN_1676893	92	721	13528	1.6315503829222697	1904-01-01 01:00:00	0.9713592133009814	97.57366023016394
GOTERM_BP_FAT	GO:0009725~response to hormone stimulus	5	4.62962962962963	0.23377756245303638	ILMN_1811387, ILMN_1695157, ILMN_2060413, ILMN_1675190, ILMN_1676893	92	367	13528	2.003317142518659	1904-01-01 01:00:00	0.9765246630149068	98.46445150339217
GOTERM_BP_FAT	GO:0009719~response to endogenous stimulus	5	4.62962962962963	0.2900990562851944	ILMN_1811387, ILMN_1695157, ILMN_2060413, ILMN_1675190, ILMN_1676893	92	405	13528	1.8153515834675256	1904-01-01 01:00:00	0.9833310849586822	99.53629755427832
GOTERM_BP_FAT	GO:0050877~neurological system process	4	3.7037037037037033	0.9903735700570959	ILMN_1695157, ILMN_1801216, ILMN_2060413, ILMN_1676893	92	1210	13528	0.48609414301113907	1904-01-01 01:00:00	0.9999999999993728	1904-01-05 04:00:00
Annotation Cluster 35	Enrichment Score: 0.4427605787377741
Category	Term	Count	%	PValue	Genes	List Total	Pop Hits	Pop Total	Fold Enrichment	Bonferroni	Benjamini	FDR
GOTERM_BP_FAT	GO:0043065~positive regulation of apoptosis	6	5.555555555555555	0.16345868229987415	ILMN_1796976, ILMN_2122103, ILMN_1758658, ILMN_1796316, ILMN_2060413, ILMN_2170595	92	430	13528	2.0517694641051567	1904-01-01 01:00:00	0.9532693466222281	93.91416243927598
GOTERM_BP_FAT	GO:0043068~positive regulation of programmed cell death	6	5.555555555555555	0.1667501002867654	ILMN_1796976, ILMN_2122103, ILMN_1758658, ILMN_1796316, ILMN_2060413, ILMN_2170595	92	433	13528	2.0375539712822572	1904-01-01 01:00:00	0.953815376282112	94.279052128388
GOTERM_BP_FAT	GO:0010942~positive regulation of cell death	6	5.555555555555555	0.1689592322519802	ILMN_1796976, ILMN_2122103, ILMN_1758658, ILMN_1796316, ILMN_2060413, ILMN_2170595	92	435	13528	2.0281859070464767	1904-01-01 01:00:00	0.9533520073214294	94.51235912164013
GOTERM_BP_FAT	GO:0008219~cell death	6	5.555555555555555	0.5350086889085426	ILMN_1796976, ILMN_1758658, ILMN_1723035, ILMN_2060413, ILMN_1777233, ILMN_1769229	92	719	13528	1.2270665779766583	1904-01-01 01:00:00	0.998425890063807	99.99939140957366
GOTERM_BP_FAT	GO:0016265~death	6	5.555555555555555	0.5412659422715855	ILMN_1796976, ILMN_1758658, ILMN_1723035, ILMN_2060413, ILMN_1777233, ILMN_1769229	92	724	13528	1.2185923612779246	1904-01-01 01:00:00	0.9985117137981286	99.99950790959979
GOTERM_BP_FAT	GO:0006915~apoptosis	5	4.62962962962963	0.5814323038193088	ILMN_1796976, ILMN_1758658, ILMN_2060413, ILMN_1777233, ILMN_1769229	92	602	13528	1.2212913476816407	1904-01-01 01:00:00	0.999164482761718	99.99988307425005
GOTERM_BP_FAT	GO:0012501~programmed cell death	5	4.62962962962963	0.5933103757690186	ILMN_1796976, ILMN_1758658, ILMN_2060413, ILMN_1777233, ILMN_1769229	92	611	13528	1.2033017860954958	1904-01-01 01:00:00	0.9992516500396069	99.99992555703388
SP_PIR_KEYWORDS	Apoptosis	3	2.7777777777777777	0.6238881092636435	ILMN_1796976, ILMN_1758658, ILMN_1769229	107	381	19235	1.4154831113400546	1904-01-01 01:00:00	0.9749541099275791	99.99964075777288
Annotation Cluster 36	Enrichment Score: 0.4323707897315375
Category	Term	Count	%	PValue	Genes	List Total	Pop Hits	Pop Total	Fold Enrichment	Bonferroni	Benjamini	FDR
GOTERM_BP_FAT	GO:0009165~nucleotide biosynthetic process	3	2.7777777777777777	0.35669618122675867	ILMN_2170595, ILMN_1783956, ILMN_1676893	92	186	13528	2.3716690042075736	1904-01-01 01:00:00	0.9916592539399248	99.90108369871028
GOTERM_BP_FAT	GO:0034654~nucleobase, nucleoside, nucleotide and nucleic acid biosynthetic process	3	2.7777777777777777	0.37366313643817606	ILMN_2170595, ILMN_1783956, ILMN_1676893	92	193	13528	2.285649921153413	1904-01-01 01:00:00	0.9921987924582378	99.93495562506395
GOTERM_BP_FAT	GO:0034404~nucleobase, nucleoside and nucleotide biosynthetic process	3	2.7777777777777777	0.37366313643817606	ILMN_2170595, ILMN_1783956, ILMN_1676893	92	193	13528	2.285649921153413	1904-01-01 01:00:00	0.9921987924582378	99.93495562506395
GOTERM_BP_FAT	GO:0044271~nitrogen compound biosynthetic process	4	3.7037037037037033	0.37433279033039485	ILMN_1812281, ILMN_2170595, ILMN_1783956, ILMN_1676893	92	325	13528	1.8097658862876251	1904-01-01 01:00:00	0.9918659631024167	99.93603778938017
Annotation Cluster 37	Enrichment Score: 0.32082909172788515
Category	Term	Count	%	PValue	Genes	List Total	Pop Hits	Pop Total	Fold Enrichment	Bonferroni	Benjamini	FDR
GOTERM_MF_FAT	GO:0008134~transcription factor binding	5	4.62962962962963	0.3172181475701993	ILMN_2122103, ILMN_1711786, ILMN_2183216, ILMN_1690999, ILMN_1777233	73	513	12983	1.733424123474592	1904-01-01 01:00:00	0.9852022138442849	99.32789270469748
GOTERM_BP_FAT	GO:0006366~transcription from RNA polymerase II promoter	3	2.7777777777777777	0.46890379682170585	ILMN_2122103, ILMN_1690999, ILMN_1777233	92	234	13528	1.8851727982162765	1904-01-01 01:00:00	0.995832759145492	99.99510541563384
GOTERM_BP_FAT	GO:0006351~transcription, DNA-dependent	3	2.7777777777777777	0.5880084622680326	ILMN_2122103, ILMN_1690999, ILMN_1777233	92	292	13528	1.5107206670637285	1904-01-01 01:00:00	0.9992187789410221	99.99990878897795
GOTERM_BP_FAT	GO:0032774~RNA biosynthetic process	3	2.7777777777777777	0.5954678012554566	ILMN_2122103, ILMN_1690999, ILMN_1777233	92	296	13528	1.4903055229142186	1904-01-01 01:00:00	0.9992378366145096	99.99993151515083
Annotation Cluster 38	Enrichment Score: 0.2804629026540439
Category	Term	Count	%	PValue	Genes	List Total	Pop Hits	Pop Total	Fold Enrichment	Bonferroni	Benjamini	FDR
SP_PIR_KEYWORDS	endoplasmic reticulum	6	5.555555555555555	0.3569852939035947	ILMN_1733998, ILMN_1797875, ILMN_2202915, ILMN_2384056, ILMN_2384181, ILMN_1684585, ILMN_1736190	107	713	19235	1.5127603518108297	1904-01-01 01:00:00	0.8741618241903668	99.65221414947169
GOTERM_BP_FAT	GO:0006631~fatty acid metabolic process	3	2.7777777777777777	0.3856750500242567	ILMN_1797875, ILMN_1684585, ILMN_1736190	92	198	13528	2.2279314888010537	1904-01-01 01:00:00	0.9921051139378035	99.95199204780914
GOTERM_CC_FAT	GO:0005783~endoplasmic reticulum	8	7.4074074074074066	0.4451907465934304	ILMN_1733998, ILMN_1797875, ILMN_2202915, ILMN_1695157, ILMN_1805228, ILMN_2384056, ILMN_2384181, ILMN_1684585, ILMN_1736190	85	960	12782	1.2531372549019606	1904-01-01 01:00:00	0.941673006399263	99.92101604331205
GOTERM_CC_FAT	GO:0031090~organelle membrane	8	7.4074074074074066	0.5884135580517269	ILMN_1733998, ILMN_1797875, ILMN_2178618, ILMN_1756937, ILMN_1657892, ILMN_2253732, ILMN_2384181, ILMN_1684585, ILMN_1736190, ILMN_2373010	85	1096	12782	1.097638471446973	1904-01-01 01:00:00	0.9760801016203505	99.99788634636458
GOTERM_BP_FAT	GO:0008610~lipid biosynthetic process	3	2.7777777777777777	0.6432122514995798	ILMN_1733998, ILMN_1797875, ILMN_2202915, ILMN_2384181	92	323	13528	1.3657289002557544	1904-01-01 01:00:00	0.9996328553454876	99.99999044657103
GOTERM_CC_FAT	GO:0012505~endomembrane system	4	3.7037037037037033	0.8948857779297024	ILMN_1733998, ILMN_1797875, ILMN_1756937, ILMN_2253732, ILMN_2384181, ILMN_1736190	85	782	12782	0.7691891078682113	1904-01-01 01:00:00	0.9998487062389675	99.99999999986295
Annotation Cluster 39	Enrichment Score: 0.2714092310635505
Category	Term	Count	%	PValue	Genes	List Total	Pop Hits	Pop Total	Fold Enrichment	Bonferroni	Benjamini	FDR
GOTERM_BP_FAT	GO:0010324~membrane invagination	3	2.7777777777777777	0.4372791309424315	ILMN_1706635, ILMN_1779095, ILMN_2060413	92	220	13528	2.0051383399209484	1904-01-01 01:00:00	0.9948545492923965	99.98787487934024
GOTERM_BP_FAT	GO:0006897~endocytosis	3	2.7777777777777777	0.4372791309424315	ILMN_1706635, ILMN_1779095, ILMN_2060413	92	220	13528	2.0051383399209484	1904-01-01 01:00:00	0.9948545492923965	99.98787487934024
GOTERM_BP_FAT	GO:0016044~membrane organization	4	3.7037037037037033	0.4747167343066929	ILMN_1706635, ILMN_1779095, ILMN_2060413, ILMN_1810420	92	381	13528	1.5437635512952186	1904-01-01 01:00:00	0.9960146321238807	99.99588136020799
GOTERM_BP_FAT	GO:0016192~vesicle-mediated transport	3	2.7777777777777777	0.9045051249652769	ILMN_1706635, ILMN_1779095, ILMN_2060413	92	576	13528	0.7658514492753623	1904-01-01 01:00:00	0.9999998153106614	99.99999999999999
Annotation Cluster 40	Enrichment Score: 0.25768279277207645
Category	Term	Count	%	PValue	Genes	List Total	Pop Hits	Pop Total	Fold Enrichment	Bonferroni	Benjamini	FDR
GOTERM_CC_FAT	GO:0005667~transcription factor complex	3	2.7777777777777777	0.40277658698267405	ILMN_1755741, ILMN_1690999, ILMN_1777233	85	210	12782	2.148235294117647	1904-01-01 01:00:00	0.9345828543269455	99.80703390207576
GOTERM_CC_FAT	GO:0044451~nucleoplasm part	5	4.62962962962963	0.4982538389774259	ILMN_1755741, ILMN_2212156, ILMN_2183216, ILMN_1690999, ILMN_1777233	85	555	12782	1.3547429782723899	1904-01-01 01:00:00	0.9529655764295882	99.9766583760859
GOTERM_CC_FAT	GO:0005654~nucleoplasm	5	4.62962962962963	0.8403046186891997	ILMN_1755741, ILMN_2212156, ILMN_2183216, ILMN_1690999, ILMN_1777233	85	882	12782	0.8524743230625582	1904-01-01 01:00:00	0.9993496166377507	99.9999999781583
Annotation Cluster 41	Enrichment Score: 0.19444929370547934
Category	Term	Count	%	PValue	Genes	List Total	Pop Hits	Pop Total	Fold Enrichment	Bonferroni	Benjamini	FDR
SP_PIR_KEYWORDS	G protein-coupled receptor	3	2.7777777777777777	0.1342737641342937	ILMN_2384056, ILMN_1787529, ILMN_1740875	107	116	19235	4.649129874315179	0.999999999999996	0.5727264796593706	84.25317979568551
SP_PIR_KEYWORDS	receptor	10	9.25925925925926	0.5118727961976883	ILMN_1657892, ILMN_2384056, ILMN_1695530, ILMN_1787529, ILMN_1723035, ILMN_2370336, ILMN_1785345, ILMN_1740875, ILMN_1721762, ILMN_1731048	107	1583	19235	1.1356055283650468	1904-01-01 01:00:00	0.9474272633109142	99.98984071549278
INTERPRO	IPR000276:7TM GPCR, rhodopsin-like	5	4.62962962962963	0.6557322001841555	ILMN_1716815, ILMN_2384056, ILMN_1787529, ILMN_1785345, ILMN_1740875, ILMN_2371724	103	727	16659	1.1123649523911272	1904-01-01 01:00:00	0.9999990457695914	99.99991154318626
GOTERM_BP_FAT	GO:0007166~cell surface receptor linked signal transduction	11	10.185185185185185	0.8178812454171743	ILMN_1716815, ILMN_2384056, ILMN_1787529, ILMN_2183216, ILMN_2060413, ILMN_1801246, ILMN_1785345, ILMN_1740875, ILMN_1730867, ILMN_1721762, ILMN_1676893, ILMN_2371724	92	1856	13528	0.871486131934033	1904-01-01 01:00:00	0.9999953222531132	99.99999999974901
INTERPRO	IPR017452:GPCR, rhodopsin-like superfamily	4	3.7037037037037033	0.8272869134633934	ILMN_2384056, ILMN_1787529, ILMN_1785345, ILMN_1740875	103	726	16659	0.8911177084169141	1904-01-01 01:00:00	0.999999999030448	99.99999998925986
SP_PIR_KEYWORDS	g-protein coupled receptor	4	3.7037037037037033	0.8328795454863404	ILMN_2384056, ILMN_1787529, ILMN_1785345, ILMN_1740875	107	816	19235	0.8812076232362104	1904-01-01 01:00:00	0.9974290200266716	99.99999998906257
SP_PIR_KEYWORDS	transducer	4	3.7037037037037033	0.8658088755405001	ILMN_2384056, ILMN_1787529, ILMN_1785345, ILMN_1740875	107	874	19235	0.8227293141427318	1904-01-01 01:00:00	0.998506117259817	99.99999999934377
GOTERM_BP_FAT	GO:0007186~G-protein coupled receptor protein signaling pathway	6	5.555555555555555	0.8833852331837825	ILMN_2384056, ILMN_1787529, ILMN_1785345, ILMN_1740875, ILMN_1730867, ILMN_1676893	92	1123	13528	0.7856285570482792	1904-01-01 01:00:00	0.9999996289306309	99.99999999999977
PIR_SUPERFAMILY	PIRSF800006:rhodopsin-like G protein-coupled receptors	4	3.7037037037037033	0.9153261369422657	ILMN_2384056, ILMN_1787529, ILMN_1785345, ILMN_1740875	59	686	7396	0.7309383801946929	1904-01-01 01:00:00	1904-01-01 01:00:00	99.99999999913742
Annotation Cluster 42	Enrichment Score: 0.12120485321275773
Category	Term	Count	%	PValue	Genes	List Total	Pop Hits	Pop Total	Fold Enrichment	Bonferroni	Benjamini	FDR
GOTERM_MF_FAT	GO:0000287~magnesium ion binding	6	5.555555555555555	0.10556783003321098	ILMN_1796976, ILMN_1801216, ILMN_2183216, ILMN_1783956, ILMN_1684585, ILMN_1676893	73	452	12983	2.360831615953449	0.9999999999998554	0.8789787291177547	76.83740890089399
SP_PIR_KEYWORDS	magnesium	4	3.7037037037037033	0.44121986346994335	ILMN_2183216, ILMN_1783956, ILMN_1684585, ILMN_1676893	107	442	19235	1.626844842897619	1904-01-01 01:00:00	0.9237873047499854	99.9425191039022
GOTERM_MF_FAT	GO:0005524~ATP binding	6	5.555555555555555	0.9239525669496989	ILMN_1796976, ILMN_1671281, ILMN_2078697, ILMN_1783956, ILMN_1684585, ILMN_1676893	73	1477	12983	0.7224752135483811	1904-01-01 01:00:00	0.9999999966254827	99.99999999999979
GOTERM_MF_FAT	GO:0032559~adenyl ribonucleotide binding	6	5.555555555555555	0.9292878185692427	ILMN_1796976, ILMN_1671281, ILMN_2078697, ILMN_1783956, ILMN_1684585, ILMN_1676893	73	1497	12983	0.7128229060861448	1904-01-01 01:00:00	0.9999999966037533	99.99999999999993
SP_PIR_KEYWORDS	atp-binding	5	4.62962962962963	0.9398982035255521	ILMN_1796976, ILMN_1671281, ILMN_1783956, ILMN_1684585, ILMN_1676893	107	1326	19235	0.677852017874008	1904-01-01 01:00:00	0.9998200073142273	99.99999999999997
GOTERM_MF_FAT	GO:0030554~adenyl nucleotide binding	6	5.555555555555555	0.9475041367737345	ILMN_1796976, ILMN_1671281, ILMN_2078697, ILMN_1783956, ILMN_1684585, ILMN_1676893	73	1577	12983	0.676661946994901	1904-01-01 01:00:00	0.9999999993187159	1904-01-05 04:00:00
GOTERM_MF_FAT	GO:0001883~purine nucleoside binding	6	5.555555555555555	0.9520928581022117	ILMN_1796976, ILMN_1671281, ILMN_2078697, ILMN_1783956, ILMN_1684585, ILMN_1676893	73	1601	12983	0.666518357533391	1904-01-01 01:00:00	0.9999999993726236	1904-01-05 04:00:00
GOTERM_MF_FAT	GO:0032553~ribonucleotide binding	7	6.481481481481481	0.9525949854989332	ILMN_1796976, ILMN_1671281, ILMN_2078697, ILMN_1783956, ILMN_1684585, ILMN_1676893, ILMN_1727738	73	1836	12983	0.6780747306532963	1904-01-01 01:00:00	0.9999999989944682	1904-01-05 04:00:00
GOTERM_MF_FAT	GO:0032555~purine ribonucleotide binding	7	6.481481481481481	0.9525949854989332	ILMN_1796976, ILMN_1671281, ILMN_2078697, ILMN_1783956, ILMN_1684585, ILMN_1676893, ILMN_1727738	73	1836	12983	0.6780747306532963	1904-01-01 01:00:00	0.9999999989944682	1904-01-05 04:00:00
GOTERM_MF_FAT	GO:0001882~nucleoside binding	6	5.555555555555555	0.9540743432424519	ILMN_1796976, ILMN_1671281, ILMN_2078697, ILMN_1783956, ILMN_1684585, ILMN_1676893	73	1612	12983	0.6619701553417859	1904-01-01 01:00:00	0.999999998631903	1904-01-05 04:00:00
SP_PIR_KEYWORDS	nucleotide-binding	6	5.555555555555555	0.9610775778591649	ILMN_1796976, ILMN_1671281, ILMN_1783956, ILMN_1684585, ILMN_1676893, ILMN_1727738	107	1686	19235	0.639737918648352	1904-01-01 01:00:00	0.9999384952484571	1904-01-05 04:00:00
GOTERM_MF_FAT	GO:0017076~purine nucleotide binding	7	6.481481481481481	0.9650510684013484	ILMN_1796976, ILMN_1671281, ILMN_2078697, ILMN_1783956, ILMN_1684585, ILMN_1676893, ILMN_1727738	73	1918	12983	0.6490850914908508	1904-01-01 01:00:00	0.9999999996148682	1904-01-05 04:00:00
GOTERM_MF_FAT	GO:0000166~nucleotide binding	8	7.4074074074074066	0.9756668630860684	ILMN_1755741, ILMN_1796976, ILMN_1671281, ILMN_2078697, ILMN_1783956, ILMN_1684585, ILMN_1676893, ILMN_1727738	73	2245	12983	0.6337614790859444	1904-01-01 01:00:00	0.9999999999342829	1904-01-05 04:00:00
Annotation Cluster 43	Enrichment Score: 0.10090144768240625
Category	Term	Count	%	PValue	Genes	List Total	Pop Hits	Pop Total	Fold Enrichment	Bonferroni	Benjamini	FDR
GOTERM_CC_FAT	GO:0031090~organelle membrane	8	7.4074074074074066	0.5884135580517269	ILMN_1733998, ILMN_1797875, ILMN_2178618, ILMN_1756937, ILMN_1657892, ILMN_2253732, ILMN_2384181, ILMN_1684585, ILMN_1736190, ILMN_2373010	85	1096	12782	1.097638471446973	1904-01-01 01:00:00	0.9760801016203505	99.99788634636458
GOTERM_CC_FAT	GO:0031967~organelle envelope	3	2.7777777777777777	0.9195953760947425	ILMN_1797875, ILMN_1684585, ILMN_2373010	85	620	12782	0.7276280834914611	1904-01-01 01:00:00	0.999933197495348	99.99999999999469
GOTERM_CC_FAT	GO:0031975~envelope	3	2.7777777777777777	0.9204839217522144	ILMN_1797875, ILMN_1684585, ILMN_2373010	85	622	12782	0.7252884433516171	1904-01-01 01:00:00	0.9999202564194916	99.99999999999535
Annotation Cluster 44	Enrichment Score: 0.09734009868844376
Category	Term	Count	%	PValue	Genes	List Total	Pop Hits	Pop Total	Fold Enrichment	Bonferroni	Benjamini	FDR
GOTERM_BP_FAT	GO:0000279~M phase	3	2.7777777777777777	0.6532087029181942	ILMN_1755843, ILMN_1726720, ILMN_1676893	92	329	13528	1.340821990220695	1904-01-01 01:00:00	0.9996848018639233	99.99999388219194
GOTERM_BP_FAT	GO:0022403~cell cycle phase	3	2.7777777777777777	0.7721119534250557	ILMN_1755843, ILMN_1726720, ILMN_1676893	92	414	13528	1.0655324511657214	1904-01-01 01:00:00	0.9999816685676871	99.99999999155233
GOTERM_BP_FAT	GO:0022402~cell cycle process	3	2.7777777777777777	0.8984594996730768	ILMN_1755843, ILMN_1726720, ILMN_1676893	92	565	13528	0.7807618314736436	1904-01-01 01:00:00	0.9999998206410681	99.99999999999997
GOTERM_BP_FAT	GO:0007049~cell cycle	4	3.7037037037037033	0.9003448026650017	ILMN_1755843, ILMN_1726720, ILMN_1777233, ILMN_1676893	92	776	13528	0.757956073509637	1904-01-01 01:00:00	0.9999998027932961	99.99999999999997
Annotation Cluster 45	Enrichment Score: 0.08290768717472208
Category	Term	Count	%	PValue	Genes	List Total	Pop Hits	Pop Total	Fold Enrichment	Bonferroni	Benjamini	FDR
GOTERM_CC_FAT	GO:0005730~nucleolus	6	5.555555555555555	0.4877719360212081	ILMN_2232177, ILMN_1779095, ILMN_2087646, ILMN_1726720, ILMN_1711786, ILMN_1748915	85	698	12782	1.2926344176639137	1904-01-01 01:00:00	0.9525272668327271	99.9700075220503
GOTERM_CC_FAT	GO:0005856~cytoskeleton	5	4.62962962962963	0.9846181365484146	ILMN_2232177, ILMN_2178618, ILMN_1726720, ILMN_1711786, ILMN_1766657	85	1381	12782	0.544447757379563	1904-01-01 01:00:00	0.9999996562103607	1904-01-05 04:00:00
GOTERM_CC_FAT	GO:0043228~non-membrane-bounded organelle	11	10.185185185185185	0.9850137780215618	ILMN_2232177, ILMN_1779095, ILMN_2178618, ILMN_2087646, ILMN_1726720, ILMN_1711786, ILMN_2127842, ILMN_1766657, ILMN_1748915, ILMN_1695414, ILMN_1667796, ILMN_1692072	85	2596	12782	0.6371884346959124	1904-01-01 01:00:00	0.9999995691460347	1904-01-05 04:00:00
GOTERM_CC_FAT	GO:0043232~intracellular non-membrane-bounded organelle	11	10.185185185185185	0.9850137780215618	ILMN_2232177, ILMN_1779095, ILMN_2178618, ILMN_2087646, ILMN_1726720, ILMN_1711786, ILMN_2127842, ILMN_1766657, ILMN_1748915, ILMN_1695414, ILMN_1667796, ILMN_1692072	85	2596	12782	0.6371884346959124	1904-01-01 01:00:00	0.9999995691460347	1904-01-05 04:00:00
Annotation Cluster 46	Enrichment Score: 0.04536414428192344
Category	Term	Count	%	PValue	Genes	List Total	Pop Hits	Pop Total	Fold Enrichment	Bonferroni	Benjamini	FDR
SP_PIR_KEYWORDS	ion transport	3	2.7777777777777777	0.832013780762131	ILMN_1755843, ILMN_1768469, ILMN_1677920	107	578	19235	0.9330433657795169	1904-01-01 01:00:00	0.9976033640412808	99.99999998831349
SP_PIR_KEYWORDS	transport	7	6.481481481481481	0.9070026438697655	ILMN_1755843, ILMN_2100437, ILMN_1768469, ILMN_1715068, ILMN_2127842, ILMN_1677920, ILMN_1667796, ILMN_1727738	107	1670	19235	0.7535116682522804	1904-01-01 01:00:00	0.9994376899195005	99.99999999999403
GOTERM_BP_FAT	GO:0006811~ion transport	3	2.7777777777777777	0.9686535947650335	ILMN_1755843, ILMN_1768469, ILMN_1677920	92	768	13528	0.5743885869565217	1904-01-01 01:00:00	0.9999999996030977	1904-01-05 04:00:00
Annotation Cluster 47	Enrichment Score: 0.016674883637040738
Category	Term	Count	%	PValue	Genes	List Total	Pop Hits	Pop Total	Fold Enrichment	Bonferroni	Benjamini	FDR
INTERPRO	IPR007087:Zinc finger, C2H2-type	3	2.7777777777777777	0.9562365704733288	ILMN_2344047, ILMN_1665300, ILMN_2389844	103	784	16659	0.6188948880523083	1904-01-01 01:00:00	0.9999999999999996	1904-01-05 04:00:00
INTERPRO	IPR015880:Zinc finger, C2H2-like	3	2.7777777777777777	0.9591700893635684	ILMN_2344047, ILMN_1665300, ILMN_2389844	103	797	16659	0.6087999902547174	1904-01-01 01:00:00	0.9999999999999991	1904-01-05 04:00:00
SP_PIR_KEYWORDS	zinc-finger	6	5.555555555555555	0.9655125214756174	ILMN_1717809, ILMN_1671281, ILMN_1665877, ILMN_2344047, ILMN_1665300, ILMN_2389844	107	1718	19235	0.6278219620728297	1904-01-01 01:00:00	0.9999512498394829	1904-01-05 04:00:00
SMART	SM00355:ZnF_C2H2	3	2.7777777777777777	0.9684597567681537	ILMN_2344047, ILMN_1665300, ILMN_2389844	59	797	9079	0.5792271866958723	1904-01-01 01:00:00	0.9999999999999171	99.99999999999993
Annotation Cluster 48	Enrichment Score: 0.011650684299711608
Category	Term	Count	%	PValue	Genes	List Total	Pop Hits	Pop Total	Fold Enrichment	Bonferroni	Benjamini	FDR
GOTERM_BP_FAT	GO:0015031~protein transport	3	2.7777777777777777	0.9675079556984308	ILMN_1796976, ILMN_2060413, ILMN_1727738	92	762	13528	0.578911331735707	1904-01-01 01:00:00	0.9999999995693576	1904-01-05 04:00:00
GOTERM_BP_FAT	GO:0045184~establishment of protein localization	3	2.7777777777777777	0.968840759070187	ILMN_1796976, ILMN_2060413, ILMN_1727738	92	769	13528	0.5736416577147057	1904-01-01 01:00:00	0.9999999995590578	1904-01-05 04:00:00
GOTERM_BP_FAT	GO:0008104~protein localization	3	2.7777777777777777	0.984330633330306	ILMN_1796976, ILMN_2060413, ILMN_1727738	92	882	13528	0.5001478852410529	1904-01-01 01:00:00	0.9999999999913722	1904-01-05 04:00:00
