# Supplementary material for: Systemic Monocytic-MDSCs Are Generated from Monocytes and Correlate with Disease Progression in Breast Cancer Patients
Source: PLoS One. 2015 May 20;10(5):e0127028. doi: 10.1371/journal.pone.0127028 (PMC4439153; doi:10.1371/journal.pone.0127028)
Supplement: S4 File — Abbreviations: HC; healthy controls, B; metastatic breast cancer, S; sepsis. (XLS) [file pone.0127028.s010.xls]

## Sheet: Blad1
File S4. List of genes corresponding to the Venn diagram (Figure 4C). Abbreviations: HC; healthy controls, B; metastatic breast cancer, S; sepsis.
	B_specific		S_specific		B_S_common		B_vs_S_specific		[B_vs_S]_[S_vs_HC]_common
1	ILMN_1815895	LOC649143	ILMN_1806023	JUN	ILMN_1682717	IER3	ILMN_1672389	CRYZ	ILMN_3200362	LOC727908
2	ILMN_1752592	HLA-DRB4	ILMN_1782352	VENTX	ILMN_1735461	DDX21			ILMN_3230608	NBPF8
3	ILMN_2203896	SMAD7	ILMN_2137789	KLF4	ILMN_1666757	SDHALP1			ILMN_2115490	NBPF20
4	ILMN_1758939	RIPK2	ILMN_1779857	KLF4	ILMN_2342271	BCL11A
5	ILMN_1721833	IER5	ILMN_1653466	HES4	ILMN_1765725	SBDSP
6	ILMN_1765578	TIPARP	ILMN_2415303	CLEC10A	ILMN_1798706	EBI2
7	ILMN_1670218	EXOSC6	ILMN_1660439	LOC651149	ILMN_3216794	LOC644860
8	ILMN_1672191	ATP5F1	ILMN_3251361	NBPF11	ILMN_1658494	C13orf15
9	ILMN_1717229	C9orf21	ILMN_3297996	LOC728732	ILMN_2411076	MATR3
10	ILMN_1745075	RPLP0	ILMN_3305938	SGK1	ILMN_1679045	SBDS
11	ILMN_1714820	ITGB1	ILMN_3229324	SGK1	ILMN_1768534	BHLHB2
12	ILMN_1708627	LOC653226	ILMN_1726574	CACYBP	ILMN_1793990	ID2
13	ILMN_1673207	KLF11	ILMN_3242357	LOC100132418	ILMN_2360415	PRNP
14	ILMN_2078264	C3orf38	ILMN_1669584	ILF3	ILMN_1655561	ARPC3
15	ILMN_1732716	LOC644086	ILMN_1737406	KLF6	ILMN_1677466	DUSP6
16	ILMN_1660000	SNURF	ILMN_1665332	LOC653157	ILMN_2374865	ATF3
17	ILMN_2086095	ID2	ILMN_2170625	LOC389286	ILMN_2125675	LOC728643
18	ILMN_1786532	CNIH	ILMN_3214893	LOC100132761	ILMN_3213568	LOC402112
19	ILMN_1746686	POLR1C	ILMN_2198515	ARRDC3	ILMN_3234436	LOC100132528
20	ILMN_2094313	ZDHHC1	ILMN_1710192	LOC440345	ILMN_1720745	LOC645385
21	ILMN_1766446	C6orf48	ILMN_3248773	C7orf40	ILMN_3284119	LOC399804
22	ILMN_1665235	CRTAP	ILMN_1898124	NA	ILMN_3215712	LOC100131609
23	ILMN_1727348	NMD3	ILMN_1674780	SF3B1	ILMN_1654322	ATP1B3
24	ILMN_1679796	TOMM20	ILMN_2162799	AHR	ILMN_3197767	LOC645691
25	ILMN_1691611	LOC645436	ILMN_3247533	LOC100133840	ILMN_1732074	LOC648210
26	ILMN_1747355	CCL3L1	ILMN_2121408	HBEGF	ILMN_1715947	LOC648210
27	ILMN_1671509	CCL3	ILMN_3226214	LOC728755	ILMN_1695034	LOC642817
28	ILMN_2105573	CCL3L3	ILMN_1695000	TFIP11	ILMN_3292224	LOC100131609
29	ILMN_2218856	CCL3L1	ILMN_2155719	NBPF10	ILMN_3243291	LOC100133372
30	ILMN_3235832	LOC728835	ILMN_2101920	HNRPH1	ILMN_1663751	CYCSL1
31	ILMN_2100209	CCL4L1	ILMN_1751607	FOSB	ILMN_2188333	CD69
32	ILMN_2184373	IL8	ILMN_2260756	GSDML	ILMN_1829845	NA
33	ILMN_1711838	SLC25A24	ILMN_1657701	TMEM137	ILMN_1782305	NR4A2
34	ILMN_2053415	LDLR	ILMN_3204734	LOC100134648	ILMN_1780582	CD83
35	ILMN_1702691	TNFAIP3	ILMN_3246409	HNRNPH1	ILMN_2328666	CD83
36	ILMN_1651347	SERTAD2	ILMN_1703180	ETV3	ILMN_1775501	IL1B
37	ILMN_1791827	LOC731878	ILMN_2291619	RAB3IP	ILMN_1666733	IL8
38	ILMN_1804988	MOAP1	ILMN_2378868	SFRS5	ILMN_2411897	KLF10
39	ILMN_1744239	FEM1B	ILMN_2279635	EIF4G2	ILMN_1775405	ARL4A
40	ILMN_1707748	PIM3	ILMN_2381603	ING3	ILMN_1719611	CCT6A
41	ILMN_2316778	ETNK1	ILMN_2357770	TCEA1	ILMN_1690911	LOC388272
42	ILMN_2244547	ETNK1	ILMN_3239856	NCRNA00120	ILMN_3240144	HBA1
43	ILMN_1704760	BZW1	ILMN_1756806	MCL1	ILMN_2389844	SP3
44	ILMN_1728106	TNF	ILMN_1761996	SFRS5	ILMN_1796976	NLRC4
45	ILMN_1802205	RHOB	ILMN_2150654	ZSWIM4	ILMN_1756937	ST8SIA4
46	ILMN_2393765	IGLL1	ILMN_3285785	LOC647307	ILMN_1676799	MFAP1
47	ILMN_1736311	POU2F2	ILMN_2168217	EBI2	ILMN_1758658	FADD
48	ILMN_2100437	HBB	ILMN_3280998	LOC100131831	ILMN_1726327	AMY1B
49	ILMN_2127842	HBA2	ILMN_3200414	LOC441131	ILMN_1676893	ADCY3
50	ILMN_1667796	HBA2	ILMN_3297577	LOC729841	ILMN_1679826	CST7
51	ILMN_1813455	SP110	ILMN_1656300	GFRA2	ILMN_1721762	IL18RAP
52	ILMN_1766094	MOSPD2	ILMN_1703617	AHSA1	ILMN_1695530	MS4A3
53	ILMN_3243928	DDX60L	ILMN_3283592	LOC442609	ILMN_1651282	COL17A1
54	ILMN_1683096	ASB1	ILMN_1688423	FCER1A	ILMN_1694548	ANXA3
55	ILMN_2262444	PDE7A	ILMN_2384056	GPR30	ILMN_1812281	ARG1
56	ILMN_1899903	NA	ILMN_1715401	MT1G	ILMN_1695157	CA4
57	ILMN_1748473	GIMAP4	ILMN_1762713	C19orf59	ILMN_3308961	MIR1974
58	ILMN_3251742	ZNF322A	ILMN_3232696	LOC729816	ILMN_2171289	SAMSN1
59	ILMN_1801307	TNFSF10	ILMN_1668822	BATF	ILMN_1787529	C3AR1
60	ILMN_2210601	RNASEL	ILMN_1700349	ADCK4	ILMN_2122103	ETS1
61	ILMN_1690999	CRSP3	ILMN_2234956	LEPR	ILMN_1672759	CCDC109A
62	ILMN_1727738	RAB33B	ILMN_1780601	EMR1	ILMN_3202002	LOC643332
63	ILMN_1671281	RNASEL	ILMN_1710923	SLAMF7	ILMN_2116877	OLFM4
64	ILMN_1684591	ZNF434	ILMN_1801043	GSN	ILMN_3307868	CHI3L1
65	ILMN_1657892	TLR8	ILMN_1785345	GPR84	ILMN_1693262	LOC653600
66	ILMN_2178618	WDR44	ILMN_2092118	FPR1	ILMN_1679357	LOC728358
67	ILMN_1692072	LOC728006	ILMN_1730628	RNASE2	ILMN_2102721	LOC653600
68	ILMN_1678054	TRIM21	ILMN_1777233	E2F2	ILMN_1725661	LOC728358
69	ILMN_1731224	PARP9	ILMN_2099798	LYPLA1	ILMN_2165289	DEFA3
70	ILMN_2053527	PARP9	ILMN_3236904	LOC648740	ILMN_2193213	DEFA1
71	ILMN_1679641	FAM120B	ILMN_2292387	TANK	ILMN_1801216	S100P
72	ILMN_1809944	TRMT12	ILMN_2093343	PLAC8	ILMN_2078697	ALPK1
73	ILMN_1666545	GCNT1	ILMN_1653026	PLAC8	ILMN_1857413	NA
74	ILMN_2397954	PARP3	ILMN_3247506	FCGR1C	ILMN_1663422	Rgr
75	ILMN_1728710	ZNF816A	ILMN_2176063	FCGR1A	ILMN_1761566	C5orf32
76	ILMN_1786039	RNF34	ILMN_1755741	DACH1	ILMN_1796316	MMP9
77	ILMN_3199655	LOC646784	ILMN_1789436	FLJ20054	ILMN_1812433	HP
78	ILMN_1719696	PLD1	ILMN_1798654	MCM6	ILMN_2186319	TSPAN2
79	ILMN_3267476	LOC100129243			ILMN_1675190	RETN
80	ILMN_1790962	FLJ45909			ILMN_1766657	STOM
81	ILMN_1916292	NA			ILMN_1705183	MPO
82	ILMN_1665300	C1orf25			ILMN_1726720	NUSAP1
83	ILMN_2067607	TMEM106B			ILMN_1704870	PGLYRP1
84	ILMN_1751051	C7orf25			ILMN_1768469	TCN1
85	ILMN_1772677	CNOT4			ILMN_1716815	CEACAM1
86	ILMN_1757847	C11orf68			ILMN_2371724	CEACAM1
87	ILMN_2151488	RMI1			ILMN_2060413	CD24
88	ILMN_3209631	LOC728060			ILMN_1806056	CEACAM8
89	ILMN_1672843	FBXO8			ILMN_1692223	LCN2
90	ILMN_1714756	YIPF5			ILMN_1753347	DEFA4
91	ILMN_1690295	LOC648343			ILMN_1706635	ELA2
92	ILMN_1744113	TNFAIP8L2			ILMN_1712522	CEACAM6
93	ILMN_3288783	LOC645693			ILMN_1766736	BPI
94	ILMN_2373010	TMEM70			ILMN_1730867	AZU1
95	ILMN_1666477	LOC390876			ILMN_1811387	TFF3
96	ILMN_1659058	PPP1R10			ILMN_1723035	OLR1
97	ILMN_1770031	ABHD10			ILMN_1677920	LTF
98	ILMN_1771861	LOC642250			ILMN_1711786	NFE2
99	ILMN_3226301	LOC729798			ILMN_1810420	DYSF
100	ILMN_1765994	ZBP1			ILMN_2183216	TTRAP
101	ILMN_1739428	IFIT2			ILMN_2344047	ZNF398
102	ILMN_1701789	IFIT3			ILMN_1665877	RNF149
103	ILMN_1814305	SAMD9			ILMN_1682993	NKG7
104	ILMN_1707695	IFIT1			ILMN_1748915	S100A12
105	ILMN_2231928	MX2			ILMN_1731048	TLR1
106	ILMN_2149952	FLJ45256			ILMN_2370336	MS4A4A
107	ILMN_1720850	BAZ2B			ILMN_2212156	PPIG
108	ILMN_2349600	BRD8			ILMN_2362293	FBXO38
109	ILMN_1670926	GALNAC4S-6ST			ILMN_1680424	CTSG
110	ILMN_1730639	SLC22A15			ILMN_2132599	ANKRD22
111	ILMN_1790412	FLJ39639			ILMN_1799848	ANKRD22
112	ILMN_2074748	HAL			ILMN_1842286	NA
113	ILMN_1659913	ISG20			ILMN_2087646	HLX1
114	ILMN_2229922	C12orf35			ILMN_1685824	B4GALT5
115	ILMN_1656042	KIAA0319L			ILMN_1785732	TNFAIP6
116	ILMN_1736863	TMEM140			ILMN_2113126	RNASE3
117	ILMN_1733221	C9orf164			ILMN_2202915	MLSTD1
118	ILMN_1758735	NLRP12			ILMN_1654875	CLC
119	ILMN_1718982	BEST1			ILMN_2170595	RRM2B
120	ILMN_3281594	LOC646093			ILMN_1733998	DHRS9
121	ILMN_1779536	C20orf19			ILMN_2384181	DHRS9
122	ILMN_1777998	ARHGAP25
123	ILMN_1813572	IL16
124	ILMN_2138589	MERTK
125	ILMN_1770610	MERTK
126	ILMN_3237617	RNU5A
127	ILMN_1913060	NA
128	ILMN_3241021	RNY4
129	ILMN_1869913	NA
130	ILMN_1717207	MMP25
131	ILMN_1805228	LRG1
132	ILMN_1663119	DSC2
133	ILMN_3229210	LOC728440
134	ILMN_3222402	LOC730284
135	ILMN_3235984	LOC100134688
136	ILMN_1693740	LOC647834
137	ILMN_1719072	LOC643011
138	ILMN_1776483	LOC728417
139	ILMN_1692742	DENND3
140	ILMN_3248247	LOC100134634
141	ILMN_1809173	LOC729021
142	ILMN_3249327	LOC100134530
143	ILMN_3238203	LOC100132491
144	ILMN_3238001	LOC100132112
145	ILMN_1755843	SLC26A8
146	ILMN_3302350	LOC728728
147	ILMN_1651826	BASP1
148	ILMN_3187283	LOC100128460
149	ILMN_1773236	LOC163233
150	ILMN_1794068	RFX4
151	ILMN_1736190	CYP4F3
152	ILMN_1731907	LOC643313
153	ILMN_1739815	NLRP12
154	ILMN_1661647	LOC646144
155	ILMN_1791057	IFNAR2
156	ILMN_2329773	RAB27A
157	ILMN_2123415	BMP8B
158	ILMN_1756873	USP48
159	ILMN_3192419	LOC100128485
160	ILMN_1695435	LOC653610
161	ILMN_1728639	FCGR3B
162	ILMN_2134453	FCGR3B
163	ILMN_1794707	ATHL1
164	ILMN_1797895	FFAR2
165	ILMN_1801246	IFITM1
166	ILMN_1654915	LOC646786
167	ILMN_1715173	RPS6KA1
168	ILMN_1896455	NA
169	ILMN_1890614	NA
170	ILMN_1745778	SLC45A4
171	ILMN_1694810	PANX2
172	ILMN_1667371	SLA
173	ILMN_1730928	CDK5R1
174	ILMN_1804935	VNN3
175	ILMN_1778111	LOC441124
176	ILMN_1719344	LOC730820
177	ILMN_1732923	SIPA1L2
178	ILMN_2214678	MXD1
179	ILMN_2307598	SLC37A3
180	ILMN_1810725	FAM129A
181	ILMN_1715969	SLC25A37
182	ILMN_1707434	LOC653778
183	ILMN_1802808	LOC654103
184	ILMN_1813625	TRIM25
185	ILMN_2163819	KIF21B
186	ILMN_3308936	MIR223
187	ILMN_1789830	CFLAR
188	ILMN_1699631	GATS
189	ILMN_1798804	SRPK1
190	ILMN_1677376	CHD7
191	ILMN_1680397	IL8RB
192	ILMN_1721116	USP10
193	ILMN_2060115	SORL1
194	ILMN_2144426	HIST2H2AA3
195	ILMN_1757406	HIST1H1C
196	ILMN_2101928	HNRPH1
197	ILMN_3235096	SNORA28
198	ILMN_3238491	LOC100129055
199	ILMN_1769229	BCL2A1
200	ILMN_3278627	LOC391769
201	ILMN_1670322	FCHO2
202	ILMN_1688580	CAMP
203	ILMN_1696584	ORM1
204	ILMN_2145997	SP4
205	ILMN_2413572	MARK2
206	ILMN_1665982	AKTIP
207	ILMN_1763739	SOLH
208	ILMN_2095840	MYST3
209	ILMN_1717809	RNF24
210	ILMN_2377240	AKTIP
211	ILMN_2232177	ACTN1
212	ILMN_1807529	PADI4
213	ILMN_1665621	LOC642255
214	ILMN_1797875	ALOX5AP
215	ILMN_1677200	CYFIP2
216	ILMN_2055760	KIAA1715
217	ILMN_1730799	PHF12
218	ILMN_1736939	UGCG
219	ILMN_1745623	EFCAB4A
220	ILMN_1783956	ATP8B4
221	ILMN_1711894	MYB
222	ILMN_3235917	DCAF10
223	ILMN_3268717	LOC100129674
224	ILMN_3259712	LOC100129952
225	ILMN_1680887	LOC643550
226	ILMN_1733997	SIRPB1
227	ILMN_1808811	SBNO2
228	ILMN_1713402	C11orf56
229	ILMN_2189222	KLHL8
230	ILMN_1762426	DHFRL1
231	ILMN_1651628	EXOC6
232	ILMN_1791466	HMGB1
233	ILMN_2392286	IHPK1
234	ILMN_1695414	ASF1B
235	ILMN_1654566	HSPA1L
236	ILMN_1678494	ZNF438
237	ILMN_2364022	SLC16A3
238	ILMN_1743427	SCYL3
239	ILMN_1701991	SYNJ1
240	ILMN_2119535	RIPK1
241	ILMN_1796099	LOC644380
242	ILMN_3234948	LOC100130000
243	ILMN_2201966	N4BP1
244	ILMN_1673352	IFITM2
245	ILMN_1674574	VNN1
246	ILMN_1754811	FBXO38
247	ILMN_1800602	GCA
248	ILMN_1684585	ACSL1
249	ILMN_1715068	AQP9
250	ILMN_2392569	FPRL1
251	ILMN_1729167	EFTUD1
252	ILMN_1807662	IGF2R
253	ILMN_1788961	PPP2R2A
254	ILMN_3224926	RBM47
255	ILMN_2044293	KBTBD7
256	ILMN_1788213	FRAT2
257	ILMN_2253732	ST8SIA4
258	ILMN_1742230	BAZ1A
259	ILMN_1775444	FLJ12078
260	ILMN_1740875	FPRL1
261	ILMN_2401618	MLX
262	ILMN_1779095	CEBPE
263	ILMN_1898453	NA
264	ILMN_3237385	NRBF2
265	ILMN_1814812	LOC650546
